# Supplementary material for: NanoCoV19: An analytical pipeline for rapid detection of severe acute respiratory syndrome coronavirus 2
Source: Front Genet. 2022 Sep 15;13:1008792. doi: 10.3389/fgene.2022.1008792 (PMC9520466; doi:10.3389/fgene.2022.1008792)
Supplement: Supplementary file 1 [file DataSheet1.xlsx]

## Sheet: Sheet1
Table S1. The information of genome sequence randomly selected from each variant's lineage.
Lineage	Genbank_ID	Lineage_Strain	Version
Alpha	OD995392.1	B.1.1.318	4.0.6/1.8/v0.1.10/0.3.17
Alpha	MW571136.1	B.1.1.7	4.0.6/1.8/v0.1.10/0.3.17
Alpha	MZ447819.1	C.36.3	4.0.6/1.8/v0.1.10/0.3.17
Alpha	MZ216904.1	Q.1	4.0.6/1.8/v0.1.10/0.3.17
Alpha	MW854297.1	Q.2	4.0.6/1.8/v0.1.10/0.3.17
Alpha	MW558280.1	Q.3	4.0.6/1.8/v0.1.10/0.3.17
Alpha	OU443336.1	Q.4	4.0.6/1.8/v0.1.10/0.3.17
Alpha	MZ056105.1	Q.6	4.0.6/1.8/v0.1.10/0.3.17
Alpha	OU476099.1	Q.7	4.0.6/1.8/v0.1.10/0.3.17
Alpha	MZ039667.1	Q.8	4.0.6/1.8/v0.1.10/0.3.17
Beta	MW763128.1	B.1.351	4.0.6/1.8/v0.1.10/0.3.17
Beta	ON279262.1	B.1.351.2	4.0.6/1.8/v0.1.10/0.3.17
Beta	MW929796.1	B.1.351.3	4.0.6/1.8/v0.1.10/0.3.17
Delta	OK189649.1	AY.1	4.0.6/1.8/v0.1.10/0.3.17
Delta	OU803541.1	AY.10	4.0.6/1.8/v0.1.10/0.3.17
Delta	MZ712884.1	AY.100	4.0.6/1.8/v0.1.10/0.3.17
Delta	OU858487.1	AY.101	4.0.6/1.8/v0.1.10/0.3.17
Delta	OL727111.1	AY.102	4.0.6/1.8/v0.1.10/0.3.17
Delta	OM997238.1	AY.103	4.0.6/1.8/v0.1.10/0.3.17
Delta	OM067012.1	AY.104	4.0.6/1.8/v0.1.10/0.3.17
Delta	OK601707.1	AY.105	4.0.6/1.8/v0.1.10/0.3.17
Delta	OU532728.1	AY.106	4.0.6/1.8/v0.1.10/0.3.17
Delta	MZ998478.1	AY.107	4.0.6/1.8/v0.1.10/0.3.17
Delta	OU593904.1	AY.108	4.0.6/1.8/v0.1.10/0.3.17
Delta	OU798538.1	AY.109	4.0.6/1.8/v0.1.10/0.3.17
Delta	OU348525.1	AY.11	4.0.6/1.8/v0.1.10/0.3.17
Delta	MZ634176.1	AY.110	4.0.6/1.8/v0.1.10/0.3.17
Delta	OU348444.1	AY.111	4.0.6/1.8/v0.1.10/0.3.17
Delta	OU394816.1	AY.112	4.0.6/1.8/v0.1.10/0.3.17
Delta	OU860418.1	AY.112.1	4.0.6/1.8/v0.1.10/0.3.17
Delta	OL887721.1	AY.112.2	4.0.6/1.8/v0.1.10/0.3.17
Delta	MZ798359.1	AY.113	4.0.6/1.8/v0.1.10/0.3.17
Delta	MZ712932.1	AY.114	4.0.6/1.8/v0.1.10/0.3.17
Delta	OL836634.1	AY.116	4.0.6/1.8/v0.1.10/0.3.17
Delta	OK016016.1	AY.116.1	4.0.6/1.8/v0.1.10/0.3.17
Delta	MZ733646.1	AY.117	4.0.6/1.8/v0.1.10/0.3.17
Delta	MZ681777.1	AY.118	4.0.6/1.8/v0.1.10/0.3.17
Delta	MZ576179.1	AY.119	4.0.6/1.8/v0.1.10/0.3.17
Delta	OL709201.1	AY.119.1	4.0.6/1.8/v0.1.10/0.3.17
Delta	MZ634169.1	AY.119.2	4.0.6/1.8/v0.1.10/0.3.17
Delta	MZ356901.1	AY.120	4.0.6/1.8/v0.1.10/0.3.17
Delta	MZ958752.1	AY.120.1	4.0.6/1.8/v0.1.10/0.3.17
Delta	OU348296.1	AY.120.2	4.0.6/1.8/v0.1.10/0.3.17
Delta	OU733161.1	AY.120.2.1	4.0.6/1.8/v0.1.10/0.3.17
Delta	OK104647.1	AY.121	4.0.6/1.8/v0.1.10/0.3.17
Delta	OL714086.1	AY.121.1	4.0.6/1.8/v0.1.10/0.3.17
Delta	OU348400.1	AY.122	4.0.6/1.8/v0.1.10/0.3.17
Delta	OL744027.1	AY.122.1	4.0.6/1.8/v0.1.10/0.3.17
Delta	OV317888.1	AY.122.2	4.0.6/1.8/v0.1.10/0.3.17
Delta	OL711152.1	AY.122.4	4.0.6/1.8/v0.1.10/0.3.17
Delta	ON334052.1	AY.122.5	4.0.6/1.8/v0.1.10/0.3.17
Delta	OL784451.1	AY.122.6	4.0.6/1.8/v0.1.10/0.3.17
Delta	OU706392.1	AY.124	4.0.6/1.8/v0.1.10/0.3.17
Delta	OL777262.1	AY.124.1	4.0.6/1.8/v0.1.10/0.3.17
Delta	OL711409.1	AY.124.1.1	4.0.6/1.8/v0.1.10/0.3.17
Delta	OU662042.1	AY.125	4.0.6/1.8/v0.1.10/0.3.17
Delta	OU804783.1	AY.125.1	4.0.6/1.8/v0.1.10/0.3.17
Delta	MZ356904.1	AY.126	4.0.6/1.8/v0.1.10/0.3.17
Delta	OK104613.1	AY.127	4.0.6/1.8/v0.1.10/0.3.17
Delta	OU983317.1	AY.127.1	4.0.6/1.8/v0.1.10/0.3.17
Delta	OV113027.1	AY.128	4.0.6/1.8/v0.1.10/0.3.17
Delta	OU706828.1	AY.129	4.0.6/1.8/v0.1.10/0.3.17
Delta	MZ505746.1	AY.13	4.0.6/1.8/v0.1.10/0.3.17
Delta	OM088546.1	AY.133	4.0.6/1.8/v0.1.10/0.3.17
Delta	MZ682056.1	AY.14	4.0.6/1.8/v0.1.10/0.3.17
Delta	OL902410.1	AY.15	4.0.6/1.8/v0.1.10/0.3.17
Delta	OV104437.1	AY.16	4.0.6/1.8/v0.1.10/0.3.17
Delta	ON284296.1	AY.16.1	4.0.6/1.8/v0.1.10/0.3.17
Delta	OU491030.1	AY.17	4.0.6/1.8/v0.1.10/0.3.17
Delta	ON005391.1	AY.19	4.0.6/1.8/v0.1.10/0.3.17
Delta	MZ436591.1	AY.2	4.0.6/1.8/v0.1.10/0.3.17
Delta	MZ798318.1	AY.20	4.0.6/1.8/v0.1.10/0.3.17
Delta	OV109538.1	AY.20.1	4.0.6/1.8/v0.1.10/0.3.17
Delta	OM017117.1	AY.22	4.0.6/1.8/v0.1.10/0.3.17
Delta	OU810613.1	AY.23	4.0.6/1.8/v0.1.10/0.3.17
Delta	OL948899.1	AY.23.1	4.0.6/1.8/v0.1.10/0.3.17
Delta	OU857816.1	AY.23.2	4.0.6/1.8/v0.1.10/0.3.17
Delta	OU795509.1	AY.24	4.0.6/1.8/v0.1.10/0.3.17
Delta	MZ432663.1	AY.25	4.0.6/1.8/v0.1.10/0.3.17
Delta	MZ634241.1	AY.25.1	4.0.6/1.8/v0.1.10/0.3.17
Delta	OL747792.1	AY.25.1.1	4.0.6/1.8/v0.1.10/0.3.17
Delta	OL711294.1	AY.25.1.2	4.0.6/1.8/v0.1.10/0.3.17
Delta	MZ637331.1	AY.25.3	4.0.6/1.8/v0.1.10/0.3.17
Delta	MZ555036.1	AY.26	4.0.6/1.8/v0.1.10/0.3.17
Delta	OL700350.1	AY.27	4.0.6/1.8/v0.1.10/0.3.17
Delta	ON458099.1	AY.28	4.0.6/1.8/v0.1.10/0.3.17
Delta	LC643052.1	AY.29	4.0.6/1.8/v0.1.10/0.3.17
Delta	LC666928.1	AY.29.1	4.0.6/1.8/v0.1.10/0.3.17
Delta	BS002179.1	AY.29.2	4.0.6/1.8/v0.1.10/0.3.17
Delta	MZ491704.1	AY.3	4.0.6/1.8/v0.1.10/0.3.17
Delta	MZ505747.1	AY.3.1	4.0.6/1.8/v0.1.10/0.3.17
Delta	OK353751.1	AY.3.3	4.0.6/1.8/v0.1.10/0.3.17
Delta	OL719188.1	AY.3.4	4.0.6/1.8/v0.1.10/0.3.17
Delta	OK555092.4	AY.30	4.0.6/1.8/v0.1.10/0.3.17
Delta	OU390364.1	AY.32	4.0.6/1.8/v0.1.10/0.3.17
Delta	OU393375.1	AY.33	4.0.6/1.8/v0.1.10/0.3.17
Delta	ON447072.1	AY.33.1	4.0.6/1.8/v0.1.10/0.3.17
Delta	OV319901.1	AY.33.2	4.0.6/1.8/v0.1.10/0.3.17
Delta	OK041067.1	AY.34	4.0.6/1.8/v0.1.10/0.3.17
Delta	OU737833.1	AY.34.1	4.0.6/1.8/v0.1.10/0.3.17
Delta	OU594393.1	AY.34.1.1	4.0.6/1.8/v0.1.10/0.3.17
Delta	OU814922.1	AY.34.2	4.0.6/1.8/v0.1.10/0.3.17
Delta	MZ538371.1	AY.35	4.0.6/1.8/v0.1.10/0.3.17
Delta	OU594421.1	AY.36	4.0.6/1.8/v0.1.10/0.3.17
Delta	OM462909.1	AY.36.1	4.0.6/1.8/v0.1.10/0.3.17
Delta	OK246794.1	AY.37	4.0.6/1.8/v0.1.10/0.3.17
Delta	MZ558138.1	AY.38	4.0.6/1.8/v0.1.10/0.3.17
Delta	OU347884.1	AY.39	4.0.6/1.8/v0.1.10/0.3.17
Delta	OU389100.1	AY.39.1	4.0.6/1.8/v0.1.10/0.3.17
Delta	OM124657.1	AY.39.1.1	4.0.6/1.8/v0.1.10/0.3.17
Delta	OL731555.1	AY.39.2	4.0.6/1.8/v0.1.10/0.3.17
Delta	OV197920.1	AY.39.3	4.0.6/1.8/v0.1.10/0.3.17
Delta	OU348542.1	AY.4	4.0.6/1.8/v0.1.10/0.3.17
Delta	OU395327.1	AY.4.1	4.0.6/1.8/v0.1.10/0.3.17
Delta	OL986646.1	AY.4.10	4.0.6/1.8/v0.1.10/0.3.17
Delta	OU860027.1	AY.4.11	4.0.6/1.8/v0.1.10/0.3.17
Delta	ON618879.1	AY.4.12	4.0.6/1.8/v0.1.10/0.3.17
Delta	OV041705.1	AY.4.13	4.0.6/1.8/v0.1.10/0.3.17
Delta	OU395189.1	AY.4.2	4.0.6/1.8/v0.1.10/0.3.17
Delta	OU593565.1	AY.4.2.1	4.0.6/1.8/v0.1.10/0.3.17
Delta	OU814454.1	AY.4.2.2	4.0.6/1.8/v0.1.10/0.3.17
Delta	OU898290.1	AY.4.2.3	4.0.6/1.8/v0.1.10/0.3.17
Delta	OV086327.1	AY.4.2.4	4.0.6/1.8/v0.1.10/0.3.17
Delta	OV316934.1	AY.4.2.5	4.0.6/1.8/v0.1.10/0.3.17
Delta	OU447166.1	AY.4.3	4.0.6/1.8/v0.1.10/0.3.17
Delta	OU706949.1	AY.4.4	4.0.6/1.8/v0.1.10/0.3.17
Delta	OU491538.1	AY.4.5	4.0.6/1.8/v0.1.10/0.3.17
Delta	OU490622.1	AY.4.6	4.0.6/1.8/v0.1.10/0.3.17
Delta	OU420761.1	AY.4.7	4.0.6/1.8/v0.1.10/0.3.17
Delta	OU534039.1	AY.4.8	4.0.6/1.8/v0.1.10/0.3.17
Delta	OU422487.1	AY.4.9	4.0.6/1.8/v0.1.10/0.3.17
Delta	OU706883.1	AY.41	4.0.6/1.8/v0.1.10/0.3.17
Delta	OU491519.1	AY.42	4.0.6/1.8/v0.1.10/0.3.17
Delta	OU422379.1	AY.43	4.0.6/1.8/v0.1.10/0.3.17
Delta	OL912742.1	AY.43.1	4.0.6/1.8/v0.1.10/0.3.17
Delta	OV091154.1	AY.43.2	4.0.6/1.8/v0.1.10/0.3.17
Delta	OU804592.1	AY.43.3	4.0.6/1.8/v0.1.10/0.3.17
Delta	OU979847.1	AY.43.4	4.0.6/1.8/v0.1.10/0.3.17
Delta	ON446852.1	AY.43.5	4.0.6/1.8/v0.1.10/0.3.17
Delta	OW108286.2	AY.43.6	4.0.6/1.8/v0.1.10/0.3.17
Delta	OV197408.1	AY.43.7	4.0.6/1.8/v0.1.10/0.3.17
Delta	OU900001.1	AY.43.8	4.0.6/1.8/v0.1.10/0.3.17
Delta	OU958227.1	AY.43.9	4.0.6/1.8/v0.1.10/0.3.17
Delta	MZ363067.1	AY.44	4.0.6/1.8/v0.1.10/0.3.17
Delta	OU491040.1	AY.45	4.0.6/1.8/v0.1.10/0.3.17
Delta	OU395067.1	AY.46	4.0.6/1.8/v0.1.10/0.3.17
Delta	OL700339.1	AY.46.1	4.0.6/1.8/v0.1.10/0.3.17
Delta	OU390982.1	AY.46.2	4.0.6/1.8/v0.1.10/0.3.17
Delta	ON583718.1	AY.46.3	4.0.6/1.8/v0.1.10/0.3.17
Delta	MZ637371.1	AY.46.4	4.0.6/1.8/v0.1.10/0.3.17
Delta	OU385196.1	AY.46.5	4.0.6/1.8/v0.1.10/0.3.17
Delta	OU737555.1	AY.46.6	4.0.6/1.8/v0.1.10/0.3.17
Delta	MZ576120.1	AY.47	4.0.6/1.8/v0.1.10/0.3.17
Delta	MZ953504.1	AY.48	4.0.6/1.8/v0.1.10/0.3.17
Delta	OM922598.1	AY.49	4.0.6/1.8/v0.1.10/0.3.17
Delta	OU348241.1	AY.5	4.0.6/1.8/v0.1.10/0.3.17
Delta	OU491579.1	AY.5.1	4.0.6/1.8/v0.1.10/0.3.17
Delta	OU862325.1	AY.5.2	4.0.6/1.8/v0.1.10/0.3.17
Delta	OK379285.1	AY.5.3	4.0.6/1.8/v0.1.10/0.3.17
Delta	OU799937.1	AY.5.4	4.0.6/1.8/v0.1.10/0.3.17
Delta	OU819603.1	AY.5.5	4.0.6/1.8/v0.1.10/0.3.17
Delta	OL782929.1	AY.5.6	4.0.6/1.8/v0.1.10/0.3.17
Delta	OU805815.1	AY.50	4.0.6/1.8/v0.1.10/0.3.17
Delta	OU662624.1	AY.51	4.0.6/1.8/v0.1.10/0.3.17
Delta	OL847987.1	AY.52	4.0.6/1.8/v0.1.10/0.3.17
Delta	OU706618.1	AY.53	4.0.6/1.8/v0.1.10/0.3.17
Delta	MZ637383.1	AY.54	4.0.6/1.8/v0.1.10/0.3.17
Delta	OU662198.1	AY.55	4.0.6/1.8/v0.1.10/0.3.17
Delta	OU032528.1	AY.57	4.0.6/1.8/v0.1.10/0.3.17
Delta	OU396011.1	AY.58	4.0.6/1.8/v0.1.10/0.3.17
Delta	OM214021.1	AY.59	4.0.6/1.8/v0.1.10/0.3.17
Delta	OU396896.1	AY.6	4.0.6/1.8/v0.1.10/0.3.17
Delta	OU706400.1	AY.60	4.0.6/1.8/v0.1.10/0.3.17
Delta	OM463037.1	AY.61	4.0.6/1.8/v0.1.10/0.3.17
Delta	MZ966304.1	AY.62	4.0.6/1.8/v0.1.10/0.3.17
Delta	MZ917741.1	AY.64	4.0.6/1.8/v0.1.10/0.3.17
Delta	OU392138.1	AY.65	4.0.6/1.8/v0.1.10/0.3.17
Delta	ON277561.1	AY.66	4.0.6/1.8/v0.1.10/0.3.17
Delta	OL727059.1	AY.67	4.0.6/1.8/v0.1.10/0.3.17
Delta	OU706969.1	AY.68	4.0.6/1.8/v0.1.10/0.3.17
Delta	OU706356.1	AY.69	4.0.6/1.8/v0.1.10/0.3.17
Delta	OU348396.1	AY.7	4.0.6/1.8/v0.1.10/0.3.17
Delta	OU858370.1	AY.7.1	4.0.6/1.8/v0.1.10/0.3.17
Delta	OU488628.1	AY.7.2	4.0.6/1.8/v0.1.10/0.3.17
Delta	OU393732.1	AY.70	4.0.6/1.8/v0.1.10/0.3.17
Delta	OU534717.1	AY.71	4.0.6/1.8/v0.1.10/0.3.17
Delta	OU859154.1	AY.72	4.0.6/1.8/v0.1.10/0.3.17
Delta	OM432925.1	AY.73	4.0.6/1.8/v0.1.10/0.3.17
Delta	OK164495.1	AY.74	4.0.6/1.8/v0.1.10/0.3.17
Delta	OU386248.1	AY.75	4.0.6/1.8/v0.1.10/0.3.17
Delta	OL966510.1	AY.75.2	4.0.6/1.8/v0.1.10/0.3.17
Delta	BS001465.1	AY.75.3	4.0.6/1.8/v0.1.10/0.3.17
Delta	OU660681.1	AY.76	4.0.6/1.8/v0.1.10/0.3.17
Delta	OK239001.1	AY.77	4.0.6/1.8/v0.1.10/0.3.17
Delta	ON287816.1	AY.78	4.0.6/1.8/v0.1.10/0.3.17
Delta	OU348390.1	AY.79	4.0.6/1.8/v0.1.10/0.3.17
Delta	OU031856.1	AY.8	4.0.6/1.8/v0.1.10/0.3.17
Delta	OU859634.1	AY.80	4.0.6/1.8/v0.1.10/0.3.17
Delta	OL706387.1	AY.81	4.0.6/1.8/v0.1.10/0.3.17
Delta	OW414907.1	AY.82	4.0.6/1.8/v0.1.10/0.3.17
Delta	OL708902.1	AY.83	4.0.6/1.8/v0.1.10/0.3.17
Delta	OU447844.1	AY.84	4.0.6/1.8/v0.1.10/0.3.17
Delta	OL757804.1	AY.85	4.0.6/1.8/v0.1.10/0.3.17
Delta	OL922780.1	AY.86	4.0.6/1.8/v0.1.10/0.3.17
Delta	OU390043.1	AY.87	4.0.6/1.8/v0.1.10/0.3.17
Delta	OU390271.1	AY.88	4.0.6/1.8/v0.1.10/0.3.17
Delta	OU348083.1	AY.9	4.0.6/1.8/v0.1.10/0.3.17
Delta	OU492109.1	AY.9.2	4.0.6/1.8/v0.1.10/0.3.17
Delta	ON052758.1	AY.9.2.2	4.0.6/1.8/v0.1.10/0.3.17
Delta	OU395222.1	AY.90	4.0.6/1.8/v0.1.10/0.3.17
Delta	OU997741.1	AY.91	4.0.6/1.8/v0.1.10/0.3.17
Delta	OL724744.1	AY.92	4.0.6/1.8/v0.1.10/0.3.17
Delta	OU491438.1	AY.94	4.0.6/1.8/v0.1.10/0.3.17
Delta	OL991329.1	AY.95	4.0.6/1.8/v0.1.10/0.3.17
Delta	OU348458.1	AY.98	4.0.6/1.8/v0.1.10/0.3.17
Delta	OU489107.1	AY.98.1	4.0.6/1.8/v0.1.10/0.3.17
Delta	OU593642.1	AY.99	4.0.6/1.8/v0.1.10/0.3.17
Delta	OL788745.1	AY.99.1	4.0.6/1.8/v0.1.10/0.3.17
Delta	OL730259.1	AY.99.2	4.0.6/1.8/v0.1.10/0.3.17
Delta	MW931310.1	B.1.617.2	4.0.6/1.8/v0.1.10/0.3.17
Delta	ON266593.1	XD	4.0.6/1.8/v0.1.10/0.3.17
Gamma	MW520923.1	P.1	4.0.6/1.8/v0.1.10/0.3.17
Gamma	MW908919.1	P.1.1	4.0.6/1.8/v0.1.10/0.3.17
Gamma	MW844536.1	P.1.10	4.0.6/1.8/v0.1.10/0.3.17
Gamma	ON578629.1	P.1.11	4.0.6/1.8/v0.1.10/0.3.17
Gamma	MW964558.1	P.1.12	4.0.6/1.8/v0.1.10/0.3.17
Gamma	MZ953236.1	P.1.12.1	4.0.6/1.8/v0.1.10/0.3.17
Gamma	MZ002566.1	P.1.13	4.0.6/1.8/v0.1.10/0.3.17
Gamma	MZ471917.1	P.1.14	4.0.6/1.8/v0.1.10/0.3.17
Gamma	MW912340.1	P.1.15	4.0.6/1.8/v0.1.10/0.3.17
Gamma	OU809862.1	P.1.16	4.0.6/1.8/v0.1.10/0.3.17
Gamma	MW840402.1	P.1.17	4.0.6/1.8/v0.1.10/0.3.17
Gamma	MW967498.1	P.1.2	4.0.6/1.8/v0.1.10/0.3.17
Gamma	OK126650.1	P.1.4	4.0.6/1.8/v0.1.10/0.3.17
Gamma	MZ780948.1	P.1.7	4.0.6/1.8/v0.1.10/0.3.17
Gamma	MZ745073.1	P.1.7.1	4.0.6/1.8/v0.1.10/0.3.17
Gamma	OK004435.1	P.1.9	4.0.6/1.8/v0.1.10/0.3.17
Lambda	MW644498.1	C.37	4.0.6/1.8/v0.1.10/0.3.17
Lambda	MZ010885.1	C.37.1	4.0.6/1.8/v0.1.10/0.3.17
Omicron	OM339684.1	B.1.1.529	4.0.6/1.8/v0.1.10/0.3.17
Omicron	OL672836.1	BA.1	4.0.6/1.8/v0.1.10/0.3.17
Omicron	OL811753.1	BA.1.1	4.0.6/1.8/v0.1.10/0.3.17
Omicron	OM036257.1	BA.1.1.1	4.0.6/1.8/v0.1.10/0.3.17
Omicron	OL898820.1	BA.1.1.10	4.0.6/1.8/v0.1.10/0.3.17
Omicron	OM194385.1	BA.1.1.11	4.0.6/1.8/v0.1.10/0.3.17
Omicron	OM703978.1	BA.1.1.12	4.0.6/1.8/v0.1.10/0.3.17
Omicron	OM261865.1	BA.1.1.13	4.0.6/1.8/v0.1.10/0.3.17
Omicron	OL898879.1	BA.1.1.14	4.0.6/1.8/v0.1.10/0.3.17
Omicron	OL956714.1	BA.1.1.15	4.0.6/1.8/v0.1.10/0.3.17
Omicron	OM043270.1	BA.1.1.16	4.0.6/1.8/v0.1.10/0.3.17
Omicron	OM047912.1	BA.1.1.17	4.0.6/1.8/v0.1.10/0.3.17
Omicron	OL988140.1	BA.1.1.18	4.0.6/1.8/v0.1.10/0.3.17
Omicron	OL987316.1	BA.1.1.2	4.0.6/1.8/v0.1.10/0.3.17
Omicron	OM336316.1	BA.1.1.4	4.0.6/1.8/v0.1.10/0.3.17
Omicron	OW510396.1	BA.1.1.5	4.0.6/1.8/v0.1.10/0.3.17
Omicron	OL987174.1	BA.1.1.6	4.0.6/1.8/v0.1.10/0.3.17
Omicron	OM074446.1	BA.1.1.7	4.0.6/1.8/v0.1.10/0.3.17
Omicron	OL898866.1	BA.1.1.8	4.0.6/1.8/v0.1.10/0.3.17
Omicron	OM666975.1	BA.1.1.9	4.0.6/1.8/v0.1.10/0.3.17
Omicron	OL717063.1	BA.1.10	4.0.6/1.8/v0.1.10/0.3.17
Omicron	OM409273.1	BA.1.12	4.0.6/1.8/v0.1.10/0.3.17
Omicron	OL721912.1	BA.1.13	4.0.6/1.8/v0.1.10/0.3.17
Omicron	OM818853.1	BA.1.13.1	4.0.6/1.8/v0.1.10/0.3.17
Omicron	OM119798.1	BA.1.14	4.0.6/1.8/v0.1.10/0.3.17
Omicron	OM139989.1	BA.1.14.1	4.0.6/1.8/v0.1.10/0.3.17
Omicron	OM443414.1	BA.1.14.2	4.0.6/1.8/v0.1.10/0.3.17
Omicron	OL815447.1	BA.1.15	4.0.6/1.8/v0.1.10/0.3.17
Omicron	OL987955.1	BA.1.15.1	4.0.6/1.8/v0.1.10/0.3.17
Omicron	OM006904.1	BA.1.15.2	4.0.6/1.8/v0.1.10/0.3.17
Omicron	OM097174.1	BA.1.16	4.0.6/1.8/v0.1.10/0.3.17
Omicron	OL898860.1	BA.1.17	4.0.6/1.8/v0.1.10/0.3.17
Omicron	OW092813.2	BA.1.17.1	4.0.6/1.8/v0.1.10/0.3.17
Omicron	OL717062.1	BA.1.17.2	4.0.6/1.8/v0.1.10/0.3.17
Omicron	OL898870.1	BA.1.18	4.0.6/1.8/v0.1.10/0.3.17
Omicron	OM043277.1	BA.1.19	4.0.6/1.8/v0.1.10/0.3.17
Omicron	OW107887.1	BA.1.2	4.0.6/1.8/v0.1.10/0.3.17
Omicron	OL898875.1	BA.1.20	4.0.6/1.8/v0.1.10/0.3.17
Omicron	OV884214.1	BA.1.21	4.0.6/1.8/v0.1.10/0.3.17
Omicron	OM566878.1	BA.1.21.1	4.0.6/1.8/v0.1.10/0.3.17
Omicron	OW105400.1	BA.1.22	4.0.6/1.8/v0.1.10/0.3.17
Omicron	OM364822.1	BA.1.3	4.0.6/1.8/v0.1.10/0.3.17
Omicron	OW481598.1	BA.1.4	4.0.6/1.8/v0.1.10/0.3.17
Omicron	OM213375.1	BA.1.5	4.0.6/1.8/v0.1.10/0.3.17
Omicron	OM197458.1	BA.1.6	4.0.6/1.8/v0.1.10/0.3.17
Omicron	OM621148.1	BA.1.7	4.0.6/1.8/v0.1.10/0.3.17
Omicron	OV843238.1	BA.1.8	4.0.6/1.8/v0.1.10/0.3.17
Omicron	OM773210.1	BA.1.9	4.0.6/1.8/v0.1.10/0.3.17
Omicron	OM172026.1	BA.2	4.0.6/1.8/v0.1.10/0.3.17
Omicron	OV884164.1	BA.2.1	4.0.6/1.8/v0.1.10/0.3.17
Omicron	OM299847.1	BA.2.10	4.0.6/1.8/v0.1.10/0.3.17
Omicron	OM409187.1	BA.2.10.1	4.0.6/1.8/v0.1.10/0.3.17
Omicron	ON520167.1	BA.2.11	4.0.6/1.8/v0.1.10/0.3.17
Omicron	OM407134.1	BA.2.12	4.0.6/1.8/v0.1.10/0.3.17
Omicron	OM958567.1	BA.2.12.1	4.0.6/1.8/v0.1.10/0.3.17
Omicron	ON308109.1	BA.2.13	4.0.6/1.8/v0.1.10/0.3.17
Omicron	ON151461.1	BA.2.14	4.0.6/1.8/v0.1.10/0.3.17
Omicron	OW465890.1	BA.2.15	4.0.6/1.8/v0.1.10/0.3.17
Omicron	OW409130.1	BA.2.16	4.0.6/1.8/v0.1.10/0.3.17
Omicron	ON052605.1	BA.2.17	4.0.6/1.8/v0.1.10/0.3.17
Omicron	ON143227.1	BA.2.18	4.0.6/1.8/v0.1.10/0.3.17
Omicron	OW422229.1	BA.2.19	4.0.6/1.8/v0.1.10/0.3.17
Omicron	OM854430.1	BA.2.2	4.0.6/1.8/v0.1.10/0.3.17
Omicron	ON056583.1	BA.2.20	4.0.6/1.8/v0.1.10/0.3.17
Omicron	OM990427.1	BA.2.21	4.0.6/1.8/v0.1.10/0.3.17
Omicron	OW414608.1	BA.2.22	4.0.6/1.8/v0.1.10/0.3.17
Omicron	OM803653.1	BA.2.23	4.0.6/1.8/v0.1.10/0.3.17
Omicron	OW500434.1	BA.2.24	4.0.6/1.8/v0.1.10/0.3.17
Omicron	OM821326.1	BA.2.25	4.0.6/1.8/v0.1.10/0.3.17
Omicron	OW140600.1	BA.2.25.1	4.0.6/1.8/v0.1.10/0.3.17
Omicron	OM990605.1	BA.2.26	4.0.6/1.8/v0.1.10/0.3.17
Omicron	OM651591.1	BA.2.27	4.0.6/1.8/v0.1.10/0.3.17
Omicron	ON331493.1	BA.2.28	4.0.6/1.8/v0.1.10/0.3.17
Omicron	ON203524.1	BA.2.29	4.0.6/1.8/v0.1.10/0.3.17
Omicron	OM368899.1	BA.2.3	4.0.6/1.8/v0.1.10/0.3.17
Omicron	ON348088.1	BA.2.3.1	4.0.6/1.8/v0.1.10/0.3.17
Omicron	ON034496.1	BA.2.3.2	4.0.6/1.8/v0.1.10/0.3.17
Omicron	OM890286.1	BA.2.3.3	4.0.6/1.8/v0.1.10/0.3.17
Omicron	ON020518.1	BA.2.3.4	4.0.6/1.8/v0.1.10/0.3.17
Omicron	ON144380.1	BA.2.30	4.0.6/1.8/v0.1.10/0.3.17
Omicron	ON052478.1	BA.2.31	4.0.6/1.8/v0.1.10/0.3.17
Omicron	OM824279.1	BA.2.32	4.0.6/1.8/v0.1.10/0.3.17
Omicron	OW408957.1	BA.2.33	4.0.6/1.8/v0.1.10/0.3.17
Omicron	ON056991.1	BA.2.34	4.0.6/1.8/v0.1.10/0.3.17
Omicron	OM843253.1	BA.2.4	4.0.6/1.8/v0.1.10/0.3.17
Omicron	OM844098.1	BA.2.5	4.0.6/1.8/v0.1.10/0.3.17
Omicron	OM947349.1	BA.2.6	4.0.6/1.8/v0.1.10/0.3.17
Omicron	OM752692.1	BA.2.7	4.0.6/1.8/v0.1.10/0.3.17
Omicron	ON141834.1	BA.2.8	4.0.6/1.8/v0.1.10/0.3.17
Omicron	OM072822.1	BA.2.9	4.0.6/1.8/v0.1.10/0.3.17
Omicron	ON231997.1	BA.2.9.1	4.0.6/1.8/v0.1.10/0.3.17
Omicron	OM933179.1	BA.2.9.2	4.0.6/1.8/v0.1.10/0.3.17
Omicron	OW515501.1	BA.3	4.0.6/1.8/v0.1.10/0.3.17
Omicron	OM998782.1	BA.3.1	4.0.6/1.8/v0.1.10/0.3.17
Omicron	ON252856.1	BA.4	4.0.6/1.8/v0.1.10/0.3.17
Omicron	ON251467.1	BA.5	4.0.6/1.8/v0.1.10/0.3.17
Omicron	ON080072.1	XE	4.0.6/1.8/v0.1.10/0.3.17
Omicron	OM901452.1	XG	4.0.6/1.8/v0.1.10/0.3.17
Omicron	ON348808.1	XL	4.0.6/1.8/v0.1.10/0.3.17
Omicron	OW475993.1	XN	4.0.6/1.8/v0.1.10/0.3.17
Omicron	ON453222.1	XQ	4.0.6/1.8/v0.1.10/0.3.17
Omicron	OM477154.1	XS	4.0.6/1.8/v0.1.10/0.3.17

## Sheet: Sheet2
Table S2. The statistics of simulated nanopore sequencing data on each variant.
Lineage	Number of Complete Genome	Simulated Read Number	Min Read Number Per Complete Genome	Max Read Number Per Complete Genome
Alpha	64	64000	733	10276
Beta	30	30000	9947	10067
Delta	1764	1764000	705	10467
Gamma	136	136000	1806	10286
Lambda	20	20000	9864	10136
Omicron	864	864000	729	10295

## Sheet: Sheet3
Table S3. The hotspot mutations for distinguishing lineages.
Lineage	Hotspot Mutation
Alpha	C3267T, G5180A, C5388A, T6954C, T11337C, C12534T, C21597T, C23271A, G23593T, C23709T, T24506G, G24914C, C27972T, G28048T, A28111G, G28908T, C28977T
Beta	G5230T, A8052G, A10323G, A16687G, C23664T, C26456T, C28887T
Delta	G4181T, C5184T, G9053T, C9891T, A11201G, T11418C, G15451A, C16466T, C21618G, C23604G, C25469T, T27638C, C27752T, C27874T, G28881T, G28916T, G29402T
Gamma	A5648C, C21621A, G22132T, G25088T
Lambda	T7424G, G21786T, C21789T, T22917A, T23031C, C24138A
Omicron	T670G, A2832G, G4184A, C4321T, T5386G, G8393A, C9344T, C9866T, C10449A, A11537G, C17410T, C19955T, T22200G, T22882G, G22898A, A23013C, C23202A, C26270T, A26530G, C26858T

## Sheet: Sheet4
Table S4. The statistics of the simulated nanopore sequencing data with and without errors.
NCBI.ID	Strain	Simulated.ID	Complete Genome (Ref.) Length	Read Number	Base Number	Read N50	Error									ErrorFree
							Simulated Mismatch Number	Simulated Insertion Number	Simulated Deletion Number	FlyE-Assembly Scaffold Number	FlyE-Assembly Length	FlyE-Ref. Fraction (%)	FlyE-Mismatches Per 100 Kbp	FlyE-Indels Per 100 Kbp	FlyE-Assembly GC (%)	Simulated Mismatch Number	Simulated Insertion Number	Simulated Deletion Number	FlyE-Assembly Scaffold Number	FlyE-Assembly Length	FlyE-Ref. Fraction (%)	FlyE-Mismatches Per 100 Kbp	FlyE-Indels Per 100 Kbp	FlyE-Assembly GC (%)
MZ531117.1	C.36.3	Alpha-1	29709	1000	7844599	9566	297689	168076	196966	1	29701	100	0	20.2	37.94	0	0	0	1	29709	100	0	0	37.93
MZ531118.1	C.36.3	Alpha-2	29740	1000	7828820	9549	303898	170798	199875	1	29732	100	0	20.17	37.95	0	0	0	1	29740	100	0	0	37.94
MZ533551.1	Q.1	Alpha-3	29817	1000	7604227	9097	292361	165339	192695	1	29809	100	0	20.12	37.97	0	0	0	1	29816	99.997	0	0	37.96
MZ538423.1	C.36.3	Alpha-4	29775	1000	7860483	9418	308007	172516	203164	1	29764	100	0	23.51	37.95	0	0	0	1	29775	100	0	0	37.94
MZ513660.1	C.36.3	Alpha-5	29791	1000	7862798	9474	304399	171314	200319	1	29783	100	0	20.14	37.96	0	0	0	1	29791	100	0	0	37.95
MZ491564.1	C.36.3	Alpha-6	29775	1000	7659127	9379	295187	165306	194001	1	29767	100	0	20.15	37.95	0	0	0	1	29775	100	0	0	37.94
MZ349145.1	Q.1	Alpha-7	29884	1000	7676893	9405	295061	165333	194004	1	29852	99.863	43.58	26.82	37.96	0	0	0	1	29885	100	0	3.35	37.91
MZ319224.1	Q.1	Alpha-8	29763	1000	7759122	9496	297430	167185	196519	1	29755	100	0	20.16	37.98	0	0	0	1	29756	99.976	0	0	37.98
MZ006936.1	Q.3	Alpha-9	29810	1000	7838099	9310	305879	171802	201385	1	29801	100	0	20.13	37.98	0	0	0	1	29810	100	0	0	37.97
MZ007261.1	Q.3	Alpha-10	29811	1000	7797311	9312	297564	167791	196454	1	29803	100	0	20.13	37.98	0	0	0	1	29810	99.997	0	0	37.97
MZ962700.1	B.1.351	Beta-1	29764	1000	7349946	9236	284819	159267	187685	1	29756	100	0	20.16	37.98	0	0	0	1	29764	100	0	0	37.97
MZ970735.1	B.1.351	Beta-2	29749	1000	7793463	9334	307017	172175	201912	1	29736	99.983	0	20.17	37.96	0	0	0	1	29749	100	0	0	37.95
MZ562480.1	B.1.351.3	Beta-3	29836	1000	7732222	9227	295061	166646	195148	1	29828	100	0	20.11	37.98	0	0	0	1	29836	100	0	0	37.97
MZ227558.1	B.1.351.2	Beta-4	29846	1000	7559095	9287	288427	162223	189649	1	29838	100	0	20.1	37.99	0	0	0	1	29846	100	0	0	37.98
MZ213758.1	B.1.351.2	Beta-5	29880	551	4036070	8991	154211	87035	102311	1	29851	99.879	0	23.46	37.98	0	0	0	1	29493	98.172	0	0	37.79
MZ142033.1	B.1.351.3	Beta-6	29697	1000	7754694	9506	297005	166583	195446	1	29689	100	0	20.2	37.99	0	0	0	1	29696	99.997	0	0	37.98
MZ061037.1	B.1.351.3	Beta-7	29811	1000	7742081	9309	299180	167740	198319	1	29803	100	0	20.16	38.03	0	0	0	1	29811	100	0	0	38
MZ038464.1	B.1.351.3	Beta-8	29696	1000	7869879	9553	299283	168107	197153	1	29688	100	0	20.2	38	0	0	0	1	29695	99.997	0	0	37.98
MZ003884.1	B.1.351.2	Beta-9	29695	1000	7554830	9006	291269	163867	192929	1	29687	100	0	20.21	37.99	0	0	0	1	29694	99.997	0	0	37.98
MW580244.1	B.1.351.2	Beta-10	29812	1000	7905398	9573	304019	170878	201006	1	29804	99.098	0	20.31	37.99	0	0	0	1	29812	100	0	0	37.98
MZ362910.1	AY.44	Delta-1	29816	1000	7582043	9235	290512	163895	191406	1	29808	99.993	0	20.2	38.02	0	0	0	1	29799	99.936	0	0	38.02
MZ363028.1	AY.44	Delta-2	29818	1000	7764279	9312	305941	171786	201863	1	29810	100	0	20.12	37.97	0	0	0	1	29817	99.997	0	0	37.96
MZ185411.1	B.1.617.2	Delta-3	29879	1000	7666390	9425	300182	168128	197257	1	29844	99.863	26.82	23.47	37.98	0	0	0	2	29644	99.213	0	0	37.94
MZ186816.1	B.1.617.2	Delta-4	29866	144	853367	8771	26559	15144	17481	1	29832	99.873	0	26.83	37.99	0	0	0	1	29493	98.171	0	0	37.8
MZ163951.1	B.1.617.2	Delta-5	29825	1000	7672507	9225	296946	166789	195584	1	29815	99.99	0	20.12	38	0	0	0	1	29824	99.997	0	0	37.99
MZ153512.1	B.1.617.2	Delta-6	29824	606	4356507	9269	164327	92351	108232	1	29816	100	0	20.12	38	0	0	0	1	29823	99.997	0	0	37.99
MZ088006.1	B.1.617.2	Delta-7	29810	1000	7882714	9565	299468	168467	197720	1	29796	99.98	0	20.13	38	0	0	0	1	29770	99.866	0	0	38
MZ009768.1	B.1.617.2	Delta-8	29824	606	4356505	9269	164327	92351	108232	1	29816	100	0	20.12	38	0	0	0	1	29823	99.997	0	0	37.99
MZ009823.1	B.1.617.2	Delta-9	29821	1000	7709273	9412	299297	168342	197879	1	29813	100	0	20.12	38	0	0	0	1	29820	99.997	0	0	37.99
MZ002494.1	B.1.617.2	Delta-10	29706	1000	7667744	9315	294253	165108	194581	1	29698	100	0	20.2	38	0	0	0	1	29706	100	0	0	37.99
MZ310296.1	P.1.12	Gamma-1	29831	1000	7689110	9270	295135	166062	194551	1	29817	99.98	0	20.12	37.99	0	0	0	1	29831	100	0	0	37.98
MZ280782.1	P.1.12	Gamma-2	29871	699	5167636	9231	201307	113117	132742	1	29842	99.594	0	23.98	38.17	0	0	0	1	29871	99.686	0	0	38.08
MZ271299.1	P.1.12	Gamma-3	29896	110	573340	8438	15862	8822	10472	1	29904	99.906	43.53	184.16	38.03	0	0	0	1	29896	100	0	0	37.92
MZ196155.1	P.1.12	Gamma-4	29886	1000	7712418	9314	293872	164793	194252	1	29857	99.919	3.39	20.35	38	0	0	0	1	29886	100	0	0	37.94
MZ101069.1	P.1.12	Gamma-5	29824	1000	7918239	9520	304373	171163	200855	1	29816	100	0	20.12	37.97	0	0	0	1	29823	99.997	0	0	37.96
MZ025030.1	P.1.15	Gamma-6	29862	1000	7691808	9303	297285	167325	196632	1	29832	99.886	23.48	23.48	37.97	0	0	0	1	29862	100	0	0	37.91
MZ025735.1	P.1.15	Gamma-7	29872	1000	7784216	9469	303056	170040	199744	1	29841	99.849	47.15	23.57	38.01	0	0	0	1	29872	100	0	0	37.96
MZ025773.1	P.1.13	Gamma-8	29874	210	1329466	9015	44990	25343	29579	1	29842	99.906	0	26.8	37.96	0	0	0	-	-	-	-	-	-
MZ010337.1	P.1.13	Gamma-9	29869	1000	7689541	9457	300599	168805	198016	1	29836	99.663	67.69	27.08	38.02	0	0	0	1	29869	99.801	0	0	37.97
MZ019089.1	P.1	Gamma-10	29777	1000	7613008	9266	295251	166027	194277	1	29769	100	0	20.15	37.98	0	0	0	1	29777	100	0	0	37.97
MZ318796.1	C.37.1	Lambda-1	29752	1000	7773505	9590	298972	168261	197465	1	29741	99.993	0	23.58	37.98	0	0	0	1	29752	100	0	0	37.94
MZ320719.1	C.37.1	Lambda-2	29802	853	6355287	9211	244437	138104	161159	1	29794	100	0	20.13	37.97	0	0	0	1	29802	100	0	0	37.96
MZ312565.1	C.37.1	Lambda-3	29785	1000	7795230	9564	298736	167488	195683	1	29777	100	0	20.14	37.97	0	0	0	1	29785	100	0	0	37.96
MZ184814.1	C.37.1	Lambda-4	29871	1000	7832279	9378	303353	169946	199470	1	29846	99.879	46.94	26.82	37.96	0	0	0	1	29863	99.973	0	0	37.91
MZ188722.1	C.37.1	Lambda-5	29869	1000	7777025	9309	298792	168128	196798	1	29843	99.879	20.12	23.47	37.96	0	0	0	1	29868	99.997	0	0	37.91
MZ188741.1	C.37.1	Lambda-6	29812	1000	7914827	9486	302367	169779	199667	1	29804	100	0	20.13	37.98	0	0	0	1	29812	100	0	0	37.96
MZ074710.1	C.37.1	Lambda-7	29834	1000	7485683	9168	288410	161805	190477	1	29808	99.896	26.85	23.5	37.96	0	0	0	1	29834	100	0	0	37.91
MZ029936.1	C.37.1	Lambda-8	29752	1000	7802690	9457	300430	168779	197224	1	29745	100	0	16.94	38	0	0	0	2	29201	98.133	0	0	37.93
MZ022207.1	C.37.1	Lambda-9	29869	1000	7715617	9394	299901	168914	197379	1	29843	99.906	0	23.46	37.96	0	0	0	1	29864	99.983	0	0	37.92
MW713651.1	C.37	Lambda-10	29750	1000	7712065	9332	301890	169864	199527	1	29742	100	0	20.17	37.95	0	0	0	1	29750	100	0	0	37.94
ON034643.1	BA.1.3	Omicron-1	29747	1000	7743628	9417	297702	167278	196462	1	29739	100	0	20.17	37.96	0	0	0	1	29747	100	0	0	37.95
ON034846.1	BA.1.1.9	Omicron-2	29747	1000	7705638	9352	300598	169348	198297	1	29739	100	0	20.17	37.96	0	0	0	1	29747	100	0	0	37.95
ON034950.1	BA.2.26	Omicron-3	29724	1000	7638683	9134	295789	166759	195153	1	29716	100	0	20.19	37.91	0	0	0	1	29724	100	0	0	37.9
ON024470.1	BA.2.23	Omicron-4	29744	108	589747	9408	17036	9595	11292	1	29741	99.848	10.14	67.63	37.9	0	0	0	1	29744	99.868	0	0	37.89
ON017882.1	BA.1.14.2	Omicron-5	29770	1000	7981348	9516	309094	173881	204295	1	29760	99.99	0	16.8	37.99	0	0	0	1	29770	100	0	0	37.98
ON019157.1	BA.2.6	Omicron-6	29763	1000	7821859	9565	293988	165135	193478	1	29755	100	0	20.16	37.91	0	0	0	1	29763	100	0	0	37.9
ON019201.1	BA.2.21	Omicron-7	29768	1000	8135685	9762	305772	171760	201420	1	29760	100	0	20.16	37.91	0	0	0	1	29757	99.963	0	0	37.89
ON020450.1	BA.2.1	Omicron-8	29850	1000	7583141	9228	286880	161593	189806	1	29817	99.899	0	23.47	37.9	0	0	0	1	29835	99.95	0	0	37.86
ON021223.1	BA.2.23	Omicron-9	29839	1000	7791640	9434	308631	173925	203451	1	29817	99.953	0	23.47	37.89	0	0	0	1	29840	100	0	3.35	37.86
ON000053.1	BA.2.12.1	Omicron-10	29744	1000	7702840	9373	292818	164930	193432	1	29736	100	0	20.17	37.91	0	0	0	1	29744	100	0	0	37.9

## Sheet: Sheet5
		Table S5. The hotspot muation analysis results of the 15 SARS-CoV-2 sub-lineage B.1.617.2 strains published by Afrad et al.
Lineage	Mutation	SRR14800265	SRR14800266	SRR14800267	SRR14800268	SRR14800269	SRR14800270	SRR14800271	SRR14800272	SRR14800273	SRR14800274	SRR14800275	SRR14800276	SRR14800277	SRR14800278	SRR14800279
Alpha	C3267T	-	-	-	-	-	-	-	-	-	-	-	-	-	-	-
Alpha	G5180A	-	-	-	-	-	-	-	-	-	-	-	-	-	-	-
Alpha	C5388A	-	-	-	-	-	-	-	-	-	-	-	-	-	-	-
Alpha	T6954C	-	-	-	-	-	-	-	-	-	-	-	-	-	-	-
Alpha	T11337C	-	-	-	-	-	-	-	-	-	-	-	-	-	-	-
Alpha	C12534T	-	-	-	-	-	-	-	-	-	-	-	-	-	-	-
Alpha	C21597T	-	-	-	-	-	-	-	-	-	-	-	-	-	-	-
Alpha	C23271A	-	-	-	-	-	-	-	-	-	-	-	-	-	-	-
Alpha	G23593T	-	-	-	-	-	-	-	-	-	-	-	-	-	-	-
Alpha	C23709T	-	-	-	-	-	-	-	-	-	-	-	-	-	-	-
Alpha	T24506G	-	-	-	-	-	-	-	-	-	-	-	-	-	-	-
Alpha	G24914C	-	-	-	-	-	-	-	-	-	-	-	-	-	-	-
Alpha	C27972T	-	-	-	-	-	-	-	-	-	-	-	-	-	-	-
Alpha	G28048T	-	-	-	-	-	-	-	-	-	-	-	-	-	-	-
Alpha	A28111G	-	-	-	-	-	-	-	-	-	-	-	-	-	-	-
Alpha	G28908T	-	-	-	-	-	-	-	-	-	-	-	-	-	-	-
Alpha	C28977T	-	-	-	-	-	-	-	-	-	-	-	-	-	-	-
Beta	G5230T	-	-	-	-	-	-	-	-	-	-	-	-	-	-	-
Beta	A8052G	-	-	-	-	-	-	-	-	-	-	-	-	-	-	-
Beta	A10323G	-	-	-	-	-	-	-	-	-	-	-	-	-	-	-
Beta	A16687G	-	-	-	-	-	-	-	-	-	-	-	-	-	-	-
Beta	C23664T	-	-	-	-	-	-	-	-	-	-	-	-	-	-	-
Beta	C26456T	-	-	-	-	-	-	-	-	-	-	-	-	-	-	-
Beta	C28887T	-	-	-	-	-	-	-	-	-	-	-	-	-	-	-
Delta	G4181T	-	-	-	-	-	-	-	-	-	G4181T	-	-	-	-	-
Delta	C5184T	-	C5184T	C5184T	-	-	-	-	C5184T	C5184T	-	C5184T	-	-	C5184T	-
Delta	G9053T	-	-	-	-	-	-	-	-	-	G9053T	-	-	-	-	-
Delta	C9891T	-	-	-	-	-	-	-	-	-	-	-	-	-	C9891T	-
Delta	A11201G	-	-	-	-	-	-	-	-	-	-	-	-	-	-	-
Delta	T11418C	-	-	-	-	-	-	-	-	-	-	-	-	-	-	-
Delta	G15451A	-	-	-	-	-	-	-	-	-	G15451A	-	-	-	-	-
Delta	C16466T	-	-	-	-	-	-	-	-	-	-	-	-	-	-	-
Delta	C21618G	-	C21618G	C21618G	-	C21618G	-	-	C21618G	C21618G	C21618G	C21618G	C21618G	C21618G	C21618G	C21618G
Delta	C23604G	-	-	-	-	C23604G	-	-	C23604G	C23604G	C23604G	-	-	-	C23604G	-
Delta	C25469T	-	C25469T	C25469T	C25469T	C25469T	-	C25469T	C25469T	C25469T	C25469T	C25469T	C25469T	C25469T	C25469T	-
Delta	T27638C	-	-	-	-	T27638C	-	-	T27638C	T27638C	T27638C	T27638C	T27638C	T27638C	T27638C	T27638C
Delta	C27752T	C27752T	C27752T	C27752T	C27752T	C27752T	C27752T	C27752T	C27752T	C27752T	C27752T	C27752T	C27752T	C27752T	C27752T	C27752T
Delta	C27874T	-	-	-	-	-	-	-	-	-	-	-	-	-	-	-
Delta	G28881T	G28881T	G28881T	G28881T	G28881T	G28881T	G28881T	G28881T	G28881T	G28881T	G28881T	G28881T	G28881T	G28881T	G28881T	G28881T
Delta	G28916T	-	-	-	-	-	-	-	-	-	G28916T	-	-	-	-	-
Delta	G29402T	G29402T	G29402T	G29402T	G29402T	G29402T	G29402T	G29402T	G29402T	G29402T	G29402T	G29402T	G29402T	G29402T	G29402T	G29402T
Gamma	A5648C	-	-	-	-	-	-	-	-	-	-	-	-	-	-	-
Gamma	C21621A	-	-	-	-	-	-	-	-	-	-	-	-	-	-	-
Gamma	G22132T	-	-	-	-	-	-	-	-	-	-	-	-	-	-	-
Gamma	G25088T	-	-	-	-	-	-	-	-	-	-	-	-	-	-	-
Lambda	T7424G	-	-	-	-	-	-	-	-	-	-	-	-	-	-	-
Lambda	G21786T	-	-	-	-	-	-	-	-	-	-	-	-	-	-	-
Lambda	C21789T	-	-	-	-	-	-	-	-	-	-	-	-	-	-	-
Lambda	T22917A	-	-	-	-	-	-	-	-	-	-	-	-	-	-	-
Lambda	T23031C	-	-	-	-	-	-	-	-	-	-	-	-	-	-	-
Lambda	C24138A	-	-	-	-	-	-	-	-	-	-	-	-	-	-	-
Omicron	T670G	-	-	-	-	-	-	-	-	-	-	-	-	-	-	-
Omicron	A2832G	-	-	-	-	-	-	-	-	-	-	-	-	-	-	-
Omicron	G4184A	-	-	-	-	-	-	-	-	-	-	-	-	-	-	-
Omicron	C4321T	-	-	-	-	-	-	-	-	-	-	-	-	-	-	-
Omicron	T5386G	-	-	-	-	-	-	-	-	-	-	-	-	-	-	-
Omicron	G8393A	-	-	-	-	-	-	-	-	-	-	-	-	-	-	-
Omicron	C9344T	-	-	-	-	-	-	-	-	-	-	-	-	-	-	-
Omicron	C9866T	-	-	-	-	-	-	-	-	-	-	-	-	-	-	-
Omicron	C10449A	-	-	-	-	-	-	-	-	-	-	-	-	-	-	-
Omicron	A11537G	-	-	-	-	-	-	-	-	-	-	-	-	-	-	-
Omicron	C17410T	-	-	-	-	-	-	-	-	-	-	-	-	-	-	-
Omicron	C19955T	-	-	-	-	-	-	-	-	-	-	-	-	-	-	-
Omicron	T22200G	-	-	-	-	-	-	-	-	-	-	-	-	-	-	-
Omicron	T22882G	-	-	-	-	-	-	-	-	-	-	-	-	-	-	-
Omicron	G22898A	-	-	-	-	-	-	-	-	-	-	-	-	-	-	-
Omicron	A23013C	-	-	-	-	-	-	-	-	-	-	-	-	-	-	-
Omicron	C23202A	-	-	-	-	-	-	-	-	-	-	-	-	-	-	-
Omicron	C26270T	-	-	-	-	-	-	-	-	-	-	-	-	-	-	-
Omicron	A26530G	-	-	-	-	-	-	-	-	-	-	-	-	-	-	-
Omicron	C26858T	-	-	-	-	-	-	-	-	-	-	-	-	-	-	-

## Sheet: Sheet6
Table S6. The results of randomly selected 10 complete genomes for each variant with error-free simulated data.
Lineage	Mutation	Alpha	Alpha	Alpha	Alpha	Alpha	Alpha	Alpha	Alpha	Alpha	Alpha	Beta	Beta	Beta	Beta	Beta	Beta	Beta	Beta	Beta	Beta	Delta	Delta	Delta	Delta	Delta	Delta	Delta	Delta	Delta	Delta	Gamma	Gamma	Gamma	Gamma	Gamma	Gamma	Gamma	Gamma	Gamma	Gamma	Lambda	Lambda	Lambda	Lambda	Lambda	Lambda	Lambda	Lambda
		MZ531117.1	MZ531118.1	MZ533551.1	MZ538423.1	MZ513660.1	MZ491564.1	MZ349145.1	MZ319224.1	MZ006936.1	MZ007261.1	MZ962700.1	MZ970735.1	MZ562480.1	MZ227558.1	MZ213758.1	MZ142033.1	MZ061037.1	MZ038464.1	MZ003884.1	MW580244.1	MZ362910.1	MZ363028.1	MZ185411.1	MZ186816.1	MZ163951.1	MZ153512.1	MZ088006.1	MZ009768.1	MZ009823.1	MZ002494.1	MZ310296.1	MZ280782.1	MZ271299.1	MZ196155.1	MZ101069.1	MZ025030.1	MZ025735.1	MZ025773.1	MZ010337.1	MZ019089.1	MZ318796.1	MZ320719.1	MZ312565.1	MZ184814.1	MZ188722.1	MZ188741.1	MZ074710.1	MZ029936.1
		Alpha-1	Alpha-2	Alpha-3	Alpha-4	Alpha-5	Alpha-6	Alpha-7	Alpha-8	Alpha-9	Alpha-10	Beta-1	Beta-2	Beta-3	Beta-4	Beta-5	Beta-6	Beta-7	Beta-8	Beta-9	Beta-10	Delta-1	Delta-2	Delta-3	Delta-4	Delta-5	Delta-6	Delta-7	Delta-8	Delta-9	Delta-10	Gamma-1	Gamma-2	Gamma-3	Gamma-4	Gamma-5	Gamma-6	Gamma-7	Gamma-8	Gamma-9	Gamma-10	Lambda-1	Lambda-2	Lambda-3	Lambda-4	Lambda-5	Lambda-6	Lambda-7	Lambda-8
Alpha	C3267T	-	-	C3267T	-	-	-	C3267T	C3267T	C3267T	C3267T	-	-	-	-	-	-	-	-	-	-	-	-	-	-	-	-	-	-	-	-	-	-	-	-	-	-	-	-	-	-	-	-	-	-	-	-	-	-
Alpha	G5180A	G5180A	G5180A	-	G5180A	G5180A	G5180A	-	-	-	-	-	-	-	-	-	-	-	-	-	-	-	-	-	-	-	-	-	-	-	-	-	-	-	-	-	-	-	-	-	-	-	-	-	-	-	-	-	-
Alpha	C5388A	-	-	C5388A	-	-	-	C5388A	C5388A	C5388A	C5388A	-	-	-	-	-	-	-	-	-	-	-	-	-	-	-	-	-	-	-	-	-	-	-	-	-	-	-	-	-	-	-	-	-	-	-	-	-	-
Alpha	T6954C	-	-	T6954C	-	-	-	T6954C	T6954C	T6954C	T6954C	-	-	-	-	-	-	-	-	-	-	-	-	-	-	-	-	-	-	-	-	-	-	-	-	-	-	-	-	-	-	-	-	-	-	-	-	-	-
Alpha	T11337C	T11337C	T11337C	-	T11337C	T11337C	T11337C	-	-	-	-	-	-	-	-	-	-	-	-	-	-	-	-	-	-	-	-	-	-	-	-	-	-	-	-	-	-	-	-	-	-	-	-	-	-	-	-	-	-
Alpha	C12534T	C12534T	C12534T	-	C12534T	C12534T	C12534T	-	-	-	-	-	-	-	-	-	-	-	-	-	-	-	-	-	-	-	-	-	-	-	-	-	-	-	-	-	-	-	-	-	-	-	-	-	-	-	-	-	-
Alpha	C21597T	C21597T	C21597T	-	C21597T	C21597T	C21597T	-	-	-	-	-	-	-	-	-	-	-	-	-	-	-	-	-	-	-	-	-	-	-	-	-	-	-	-	-	-	-	-	-	-	-	-	-	-	-	-	-	-
Alpha	C23271A	-	-	C23271A	-	-	-	C23271A	C23271A	C23271A	C23271A	-	-	-	-	-	-	-	-	-	-	-	-	-	-	-	-	-	-	-	-	-	-	-	-	-	-	-	-	-	-	-	-	-	-	-	-	-	-
Alpha	G23593T	G23593T	G23593T	-	G23593T	G23593T	G23593T	-	-	-	-	-	-	-	-	-	-	-	-	-	-	-	-	-	-	-	-	-	-	-	-	-	-	-	-	-	-	-	-	-	-	-	-	-	-	-	-	-	-
Alpha	C23709T	-	-	C23709T	-	-	-	C23709T	C23709T	C23709T	C23709T	-	-	-	-	-	-	-	-	-	-	-	-	-	-	-	-	-	-	-	-	-	-	-	-	-	-	-	-	-	-	-	-	-	-	-	-	-	-
Alpha	T24506G	-	-	T24506G	-	-	-	T24506G	T24506G	T24506G	T24506G	-	-	-	-	-	-	-	-	-	-	-	-	-	-	-	-	-	-	-	-	-	-	-	-	-	-	-	-	-	-	-	-	-	-	-	-	-	-
Alpha	G24914C	-	-	G24914C	-	-	-	G24914C	G24914C	G24914C	G24914C	-	-	-	-	-	-	-	-	-	-	-	-	-	-	-	-	-	-	-	-	-	-	-	-	-	-	-	-	-	-	-	-	-	-	-	-	-	-
Alpha	C27972T	-	-	C27972T	-	-	-	C27972T	C27972T	C27972T	C27972T	-	-	-	-	-	-	-	-	-	-	-	-	-	-	-	-	-	-	-	-	-	-	-	-	-	-	-	-	-	-	-	-	-	-	-	-	-	-
Alpha	G28048T	-	-	G28048T	-	-	-	G28048T	G28048T	G28048T	G28048T	-	-	-	-	-	-	-	-	-	-	-	-	-	-	-	-	-	-	-	-	-	-	-	-	-	-	-	-	-	-	-	-	-	-	-	-	-	-
Alpha	A28111G	-	-	A28111G	-	-	-	A28111G	A28111G	A28111G	A28111G	-	-	-	-	-	-	-	-	-	-	-	-	-	-	-	-	-	-	-	-	-	-	-	-	-	-	-	-	-	-	-	-	-	-	-	-	-	-
Alpha	G28908T	G28908T	G28908T	-	G28908T	G28908T	G28908T	-	-	-	-	-	-	-	-	-	-	-	-	-	-	-	-	-	-	-	-	-	-	-	-	-	-	-	-	-	-	-	-	-	-	-	-	-	-	-	-	-	-
Alpha	C28977T	-	-	C28977T	-	-	-	C28977T	C28977T	C28977T	C28977T	-	-	-	-	-	-	-	-	-	-	-	-	-	-	-	-	-	-	-	-	-	-	-	-	-	-	-	-	-	-	-	-	-	-	-	-	-	-
Beta	G5230T	-	-	-	-	-	-	-	-	-	-	G5230T	G5230T	G5230T	G5230T	G5230T	G5230T	G5230T	G5230T	G5230T	G5230T	-	-	-	-	-	-	-	-	-	-	-	-	-	-	-	-	-	-	-	G5230T	-	-	-	-	-	-	-	-
Beta	A8052G	-	-	-	-	-	-	-	-	-	-	-	-	A8052G	A8052G	A8052G	A8052G	A8052G	A8052G	A8052G	A8052G	-	-	-	-	-	-	-	-	-	-	-	-	-	-	-	-	-	-	-	-	-	-	-	-	-	-	-	-
Beta	A10323G	-	-	-	-	-	-	-	-	-	-	A10323G	A10323G	A10323G	A10323G	A10323G	A10323G	A10323G	A10323G	A10323G	A10323G	-	-	-	-	-	-	-	-	-	-	-	-	-	-	-	-	-	-	-	-	-	-	-	-	-	-	-	-
Beta	A16687G	-	-	-	-	-	-	-	-	-	-	-	-	A16687G	-	-	A16687G	A16687G	A16687G	-	-	-	-	-	-	-	-	-	-	-	-	-	-	-	-	-	-	-	-	-	-	-	-	-	-	-	-	-	-
Beta	C23664T	-	-	-	-	-	-	-	-	-	-	C23664T	C23664T	C23664T	C23664T	C23664T	C23664T	C23664T	C23664T	C23664T	C23664T	-	-	-	-	-	-	-	-	-	-	-	-	-	-	-	-	-	-	-	-	-	-	-	-	-	-	-	-
Beta	C26456T	-	-	-	-	-	-	-	-	-	-	C26456T	C26456T	C26456T	C26456T	C26456T	C26456T	C26456T	C26456T	C26456T	C26456T	-	-	-	-	-	-	-	-	-	-	-	-	-	-	-	-	-	-	-	-	-	-	-	-	-	-	-	-
Beta	C28887T	-	-	-	-	-	-	-	-	-	-	C28887T	C28887T	C28887T	C28887T	C28887T	C28887T	C28887T	C28887T	C28887T	C28887T	-	-	-	-	-	-	-	-	-	-	-	-	-	-	-	-	-	-	-	-	-	-	-	-	-	-	-	-
Delta	G4181T	-	-	-	-	-	-	-	-	-	-	-	-	-	-	-	-	-	-	-	-	G4181T	G4181T	-	-	-	-	-	-	-	-	-	-	-	-	-	-	-	-	-	-	-	-	-	-	-	-	-	-
Delta	C5184T	-	-	-	-	-	-	-	-	-	-	-	-	-	-	-	-	-	-	-	-	-	-	C5184T	C5184T	C5184T	C5184T	C5184T	C5184T	C5184T	C5184T	-	-	-	-	-	-	-	-	-	-	-	-	-	-	-	-	-	-
Delta	G9053T	-	-	-	-	-	-	-	-	-	-	-	-	-	-	-	-	-	-	-	-	G9053T	G9053T	-	-	-	-	-	-	-	-	-	-	-	-	-	-	-	-	-	-	-	-	-	-	-	-	-	-
Delta	C9891T	-	-	-	-	-	-	-	-	-	-	-	-	-	-	-	-	-	-	-	-	-	-	-	-	-	-	-	-	-	-	-	-	-	-	-	-	-	-	-	-	-	-	-	-	-	-	-	-
Delta	A11201G	-	-	-	-	-	-	-	-	-	-	-	-	-	-	-	-	-	-	-	-	A11201G	A11201G	-	-	-	-	-	-	-	-	-	-	-	-	-	-	-	-	-	-	-	-	-	-	-	-	-	-
Delta	T11418C	-	-	-	-	-	-	-	-	-	-	-	-	-	-	-	-	-	-	-	-	-	-	-	-	-	-	-	-	-	-	-	-	-	-	-	-	-	-	-	-	-	-	-	-	-	-	-	-
Delta	G15451A	-	-	-	-	-	-	-	-	-	-	-	-	-	-	-	-	-	-	-	-	G15451A	G15451A	-	-	-	-	-	-	-	-	-	-	-	-	-	-	-	-	-	-	-	-	-	-	-	-	-	-
Delta	C16466T	-	-	-	-	-	-	-	-	-	-	-	-	-	-	-	-	-	-	-	-	C16466T	C16466T	-	-	-	-	-	-	-	-	-	-	-	-	-	-	-	-	-	-	-	-	-	-	-	-	-	-
Delta	C21618G	-	-	-	-	-	-	-	-	-	-	-	-	-	-	-	-	-	-	-	-	C21618G	C21618G	C21618G	C21618G	C21618G	C21618G	C21618G	C21618G	C21618G	C21618G	-	-	-	-	-	-	-	-	-	-	-	-	-	-	-	-	-	-
Delta	C23604G	-	-	-	-	-	-	-	-	-	-	-	-	-	-	-	-	-	-	-	-	C23604G	C23604G	C23604G	C23604G	C23604G	C23604G	C23604G	C23604G	C23604G	C23604G	-	-	-	-	-	-	-	-	-	-	-	-	-	-	-	-	-	-
Delta	C25469T	-	-	-	-	-	-	-	-	-	-	-	-	-	-	-	-	-	-	-	-	C25469T	C25469T	C25469T	C25469T	C25469T	C25469T	C25469T	C25469T	C25469T	C25469T	-	-	-	-	-	-	-	-	-	-	-	-	-	-	-	-	-	-
Delta	T27638C	-	-	-	-	-	-	-	-	-	-	-	-	-	-	-	-	-	-	-	-	T27638C	T27638C	T27638C	T27638C	T27638C	T27638C	T27638C	T27638C	T27638C	T27638C	-	-	-	-	-	-	-	-	-	-	-	-	-	-	-	-	-	-
Delta	C27752T	-	-	-	-	-	-	-	-	-	-	-	-	-	-	-	-	-	-	-	-	C27752T	C27752T	C27752T	C27752T	C27752T	C27752T	C27752T	C27752T	C27752T	C27752T	-	-	-	-	-	-	-	-	-	-	-	-	-	-	-	-	-	-
Delta	C27874T	-	-	-	-	-	-	-	-	-	-	-	-	-	-	-	-	-	-	-	-	C27874T	C27874T	-	-	-	-	-	-	-	-	-	-	-	-	-	-	-	-	-	-	-	-	-	-	-	-	-	-
Delta	G28881T	-	-	-	-	-	-	-	-	-	-	-	-	-	-	-	-	-	-	-	-	G28881T	G28881T	G28881T	G28881T	G28881T	G28881T	G28881T	G28881T	G28881T	G28881T	-	-	-	-	-	-	-	-	-	-	-	-	-	-	-	-	-	-
Delta	G28916T	-	-	-	-	-	-	-	-	-	-	-	-	-	-	-	-	-	-	-	-	G28916T	G28916T	-	-	-	-	-	-	-	-	-	-	-	-	-	-	-	-	-	-	-	-	-	-	-	-	-	-
Delta	G29402T	-	-	-	-	-	-	-	-	-	-	-	-	-	-	-	-	-	-	-	-	G29402T	G29402T	G29402T	G29402T	G29402T	G29402T	G29402T	G29402T	G29402T	G29402T	-	-	-	-	-	-	-	-	-	-	-	-	-	-	-	-	-	-
Gamma	A5648C	-	-	-	-	-	-	-	-	-	-	-	-	-	-	-	-	-	-	-	-	-	-	-	-	-	-	-	-	-	-	A5648C	A5648C	A5648C	A5648C	A5648C	A5648C	A5648C	A5648C	A5648C	A5648C	-	-	-	-	-	-	-	-
Gamma	C21621A	-	-	-	-	-	-	-	-	-	-	-	-	-	-	-	-	-	-	-	-	-	-	-	-	-	-	-	-	-	-	C21621A	C21621A	C21621A	C21621A	C21621A	C21621A	C21621A	C21621A	C21621A	C21621A	-	-	-	-	-	-	-	-
Gamma	G22132T	-	-	-	-	-	-	-	-	-	-	-	-	-	-	-	-	-	-	-	-	-	-	-	-	-	-	-	-	-	-	G22132T	-	G22132T	G22132T	G22132T	G22132T	G22132T	G22132T	G22132T	G22132T	-	-	-	-	-	-	-	-
Gamma	G25088T	-	-	-	-	-	-	-	-	-	-	-	-	-	-	-	-	-	-	-	-	-	-	-	-	-	-	-	-	-	-	G25088T	G25088T	G25088T	G25088T	G25088T	G25088T	G25088T	G25088T	G25088T	G25088T	-	-	-	-	-	-	-	-
Lambda	T7424G	-	-	-	-	-	-	-	-	-	-	-	-	-	-	-	-	-	-	-	-	-	-	-	-	-	-	-	-	-	-	-	-	-	-	-	-	-	-	-	-	T7424G	T7424G	T7424G	T7424G	T7424G	T7424G	T7424G	T7424G
Lambda	G21786T	-	-	-	-	-	-	-	-	-	-	-	-	-	-	-	-	-	-	-	-	-	-	-	-	-	-	-	-	-	-	-	-	-	-	-	-	-	-	-	-	G21786T	G21786T	G21786T	G21786T	G21786T	G21786T	G21786T	G21786T
Lambda	C21789T	-	-	-	-	-	-	-	-	-	-	-	-	-	-	-	-	-	-	-	-	-	-	-	-	-	-	-	-	-	-	-	-	-	-	-	-	-	-	-	-	C21789T	C21789T	C21789T	C21789T	C21789T	C21789T	C21789T	C21789T
Lambda	T22917A	-	-	-	-	-	-	-	-	-	-	-	-	-	-	-	-	-	-	-	-	-	-	-	-	-	-	-	-	-	-	-	-	-	-	-	-	-	-	-	-	T22917A	T22917A	T22917A	T22917A	T22917A	T22917A	T22917A	T22917A
Lambda	T23031C	-	-	-	-	-	-	-	-	-	-	-	-	-	-	-	-	-	-	-	-	-	-	-	-	-	-	-	-	-	-	-	-	-	-	-	-	-	-	-	-	T23031C	T23031C	T23031C	T23031C	T23031C	T23031C	T23031C	T23031C
Lambda	C24138A	-	-	-	-	-	-	-	-	-	-	-	-	-	-	-	-	-	-	-	-	-	-	-	-	-	-	-	-	-	-	-	-	-	-	-	-	-	-	-	-	C24138A	C24138A	C24138A	C24138A	C24138A	C24138A	C24138A	C24138A
Omicron	T670G	-	-	-	-	-	-	-	-	-	-	-	-	-	-	-	-	-	-	-	-	-	-	-	-	-	-	-	-	-	-	-	-	-	-	-	-	-	-	-	-	-	-	-	-	-	-	-	-
Omicron	A2832G	-	-	-	-	-	-	-	-	-	-	-	-	-	-	-	-	-	-	-	-	-	-	-	-	-	-	-	-	-	-	-	-	-	-	-	-	-	-	-	-	-	-	-	-	-	-	-	-
Omicron	G4184A	-	-	-	-	-	-	-	-	-	-	-	-	-	-	-	-	-	-	-	-	-	-	-	-	-	-	-	-	-	-	-	-	-	-	-	-	-	-	-	-	-	-	-	-	-	-	-	-
Omicron	C4321T	-	-	-	-	-	-	-	-	-	-	-	-	-	-	-	-	-	-	-	-	-	-	-	-	-	-	-	-	-	-	-	-	-	-	-	-	-	-	-	-	-	-	-	-	-	-	-	-
Omicron	T5386G	-	-	-	-	-	-	-	-	-	-	-	-	-	-	-	-	-	-	-	-	-	-	-	-	-	-	-	-	-	-	-	-	-	-	-	-	-	-	-	-	-	-	-	-	-	-	-	-
Omicron	G8393A	-	-	-	-	-	-	-	-	-	-	-	-	-	-	-	-	-	-	-	-	-	-	-	-	-	-	-	-	-	-	-	-	-	-	-	-	-	-	-	-	-	-	-	-	-	-	-	-
Omicron	C9344T	-	-	-	-	-	-	-	-	-	-	-	-	-	-	-	-	-	-	-	-	-	-	-	-	-	-	-	-	-	-	-	-	-	-	-	-	-	-	-	-	-	-	-	-	-	-	-	-
Omicron	C9866T	-	-	-	-	-	-	-	-	-	-	-	-	-	-	-	-	-	-	-	-	-	-	-	-	-	-	-	-	-	-	-	-	-	-	-	-	-	-	-	-	-	-	-	-	-	-	-	-
Omicron	C10449A	-	-	-	-	-	-	-	-	-	-	-	-	-	-	-	-	-	-	-	-	-	-	-	-	-	-	-	-	-	-	-	-	-	-	-	-	-	-	-	-	-	-	-	-	-	-	-	-
Omicron	A11537G	-	-	-	-	-	-	-	-	-	-	-	-	-	-	-	-	-	-	-	-	-	-	-	-	-	-	-	-	-	-	-	-	-	-	-	-	-	-	-	-	-	-	-	-	-	-	-	-
Omicron	C17410T	-	-	-	-	-	-	-	-	-	-	-	-	-	-	-	-	-	-	-	-	-	-	-	-	-	-	-	-	-	-	-	-	-	-	-	-	-	-	-	-	-	-	-	-	-	-	-	-
Omicron	C19955T	-	-	-	-	-	-	-	-	-	-	-	-	-	-	-	-	-	-	-	-	-	-	-	-	-	-	-	-	-	-	-	-	-	-	-	-	-	-	-	-	-	-	-	-	-	-	-	-
Omicron	T22200G	-	-	-	-	-	-	-	-	-	-	-	-	-	-	-	-	-	-	-	-	-	-	-	-	-	-	-	-	-	-	-	-	-	-	-	-	-	-	-	-	-	-	-	-	-	-	-	-
Omicron	T22882G	-	-	-	-	-	-	-	-	-	-	-	-	-	-	-	-	-	-	-	-	-	-	-	-	-	-	-	-	-	-	-	-	-	-	-	-	-	-	-	-	-	-	-	-	-	-	-	-
Omicron	G22898A	-	-	-	-	-	-	-	-	-	-	-	-	-	-	-	-	-	-	-	-	-	-	-	-	-	-	-	-	-	-	-	-	-	-	-	-	-	-	-	-	-	-	-	-	-	-	-	-
Omicron	A23013C	-	-	-	-	-	-	-	-	-	-	-	-	-	-	-	-	-	-	-	-	-	-	-	-	-	-	-	-	-	-	-	-	-	-	-	-	-	-	-	-	-	-	-	-	-	-	-	-
Omicron	C23202A	-	-	-	-	-	-	-	-	-	-	-	-	-	-	-	-	-	-	-	-	-	-	-	-	-	-	-	-	-	-	-	-	-	-	-	-	-	-	-	-	-	-	-	-	-	-	-	-
Omicron	C26270T	-	-	-	-	-	-	-	-	-	-	-	-	-	-	-	-	-	-	-	-	-	-	-	-	-	-	-	-	-	-	-	-	-	-	-	-	-	-	-	-	-	-	-	-	-	-	-	-
Omicron	A26530G	-	-	-	-	-	-	-	-	-	-	-	-	-	-	-	-	-	-	-	-	-	-	-	-	-	-	-	-	-	-	-	-	-	-	-	-	-	-	-	-	-	-	-	-	-	-	-	-
Omicron	C26858T	-	-	-	-	-	-	-	-	-	-	-	-	-	-	-	-	-	-	-	-	-	-	-	-	-	-	-	-	-	-	-	-	-	-	-	-	-	-	-	-	-	-	-	-	-	-	-	-
[truncated: 12 more columns]

## Sheet: Sheet7
Table S7. The results of randomly selected 10 complete genomes for each variant with error simulated data.
Lineage	Mutaiton	Alpha	Alpha	Alpha	Alpha	Alpha	Alpha	Alpha	Alpha	Alpha	Alpha	Beta	Beta	Beta	Beta	Beta	Beta	Beta	Beta	Beta	Beta	Delta	Delta	Delta	Delta	Delta	Delta	Delta	Delta	Delta	Delta	Gamma	Gamma	Gamma	Gamma	Gamma	Gamma	Gamma	Gamma	Gamma	Gamma	Lambda	Lambda	Lambda	Lambda	Lambda	Lambda	Lambda	Lambda
		MZ531117.1	MZ531118.1	MZ533551.1	MZ538423.1	MZ513660.1	MZ491564.1	MZ349145.1	MZ319224.1	MZ006936.1	MZ007261.1	MZ962700.1	MZ970735.1	MZ562480.1	MZ227558.1	MZ213758.1	MZ142033.1	MZ061037.1	MZ038464.1	MZ003884.1	MW580244.1	MZ362910.1	MZ363028.1	MZ185411.1	MZ186816.1	MZ163951.1	MZ153512.1	MZ088006.1	MZ009768.1	MZ009823.1	MZ002494.1	MZ310296.1	MZ280782.1	MZ271299.1	MZ196155.1	MZ101069.1	MZ025030.1	MZ025735.1	MZ025773.1	MZ010337.1	MZ019089.1	MZ318796.1	MZ320719.1	MZ312565.1	MZ184814.1	MZ188722.1	MZ188741.1	MZ074710.1	MZ029936.1
		Alpha-1	Alpha-2	Alpha-3	Alpha-4	Alpha-5	Alpha-6	Alpha-7	Alpha-8	Alpha-9	Alpha-10	Beta-1	Beta-2	Beta-3	Beta-4	Beta-5	Beta-6	Beta-7	Beta-8	Beta-9	Beta-10	Delta-1	Delta-2	Delta-3	Delta-4	Delta-5	Delta-6	Delta-7	Delta-8	Delta-9	Delta-10	Gamma-1	Gamma-2	Gamma-3	Gamma-4	Gamma-5	Gamma-6	Gamma-7	Gamma-8	Gamma-9	Gamma-10	Lambda-1	Lambda-2	Lambda-3	Lambda-4	Lambda-5	Lambda-6	Lambda-7	Lambda-8
Alpha	C3267T	-	-	C3267T	-	-	-	C3267T	C3267T	C3267T	C3267T	-	-	-	-	-	-	-	-	-	-	-	-	-	-	-	-	-	-	-	-	-	-	-	-	-	-	-	-	-	-	-	-	-	-	-	-	-	-
Alpha	G5180A	G5180A	G5180A	-	G5180A	G5180A	G5180A	-	-	-	-	-	-	-	-	-	-	-	-	-	-	-	-	-	-	-	-	-	-	-	-	-	-	-	-	-	-	-	-	-	-	-	-	-	-	-	-	-	-
Alpha	C5388A	-	-	C5388A	-	-	-	C5388A	C5388A	C5388A	C5388A	-	-	-	-	-	-	-	-	-	-	-	-	-	-	-	-	-	-	-	-	-	-	-	-	-	-	-	-	-	-	-	-	-	-	-	-	-	-
Alpha	T6954C	-	-	T6954C	-	-	-	T6954C	T6954C	T6954C	T6954C	-	-	-	-	-	-	-	-	-	-	-	-	-	-	-	-	-	-	-	-	-	-	-	-	-	-	-	-	-	-	-	-	-	-	-	-	-	-
Alpha	T11337C	T11337C	T11337C	-	T11337C	T11337C	T11337C	-	-	-	-	-	-	-	-	-	-	-	-	-	-	-	-	-	-	-	-	-	-	-	-	-	-	-	-	-	-	-	-	-	-	-	-	-	-	-	-	-	-
Alpha	C12534T	C12534T	C12534T	-	C12534T	C12534T	C12534T	-	-	-	-	-	-	-	-	-	-	-	-	-	-	-	-	-	-	-	-	-	-	-	-	-	-	-	-	-	-	-	-	-	-	-	-	-	-	-	-	-	-
Alpha	C21597T	C21597T	C21597T	-	C21597T	C21597T	C21597T	-	-	-	-	-	-	-	-	-	-	-	-	-	-	-	-	-	-	-	-	-	-	-	-	-	-	-	-	-	-	-	-	-	-	-	-	-	-	-	-	-	-
Alpha	C23271A	-	-	C23271A	-	-	-	C23271A	C23271A	C23271A	C23271A	-	-	-	-	-	-	-	-	-	-	-	-	-	-	-	-	-	-	-	-	-	-	-	-	-	-	-	-	-	-	-	-	-	-	-	-	-	-
Alpha	G23593T	G23593T	G23593T	-	G23593T	G23593T	G23593T	-	-	-	-	-	-	-	-	-	-	-	-	-	-	-	-	-	-	-	-	-	-	-	-	-	-	-	-	-	-	-	-	-	-	-	-	-	-	-	-	-	-
Alpha	C23709T	-	-	C23709T	-	-	-	C23709T	C23709T	C23709T	C23709T	-	-	-	-	-	-	-	-	-	-	-	-	-	-	-	-	-	-	-	-	-	-	-	-	-	-	-	-	-	-	-	-	-	-	-	-	-	-
Alpha	T24506G	-	-	T24506G	-	-	-	T24506G	T24506G	T24506G	T24506G	-	-	-	-	-	-	-	-	-	-	-	-	-	-	-	-	-	-	-	-	-	-	-	-	-	-	-	-	-	-	-	-	-	-	-	-	-	-
Alpha	G24914C	-	-	G24914C	-	-	-	G24914C	G24914C	G24914C	G24914C	-	-	-	-	-	-	-	-	-	-	-	-	-	-	-	-	-	-	-	-	-	-	-	-	-	-	-	-	-	-	-	-	-	-	-	-	-	-
Alpha	C27972T	-	-	C27972T	-	-	-	C27972T	C27972T	C27972T	C27972T	-	-	-	-	-	-	-	-	-	-	-	-	-	-	-	-	-	-	-	-	-	-	-	-	-	-	-	-	-	-	-	-	-	-	-	-	-	-
Alpha	G28048T	-	-	G28048T	-	-	-	G28048T	G28048T	G28048T	G28048T	-	-	-	-	-	-	-	-	-	-	-	-	-	-	-	-	-	-	-	-	-	-	-	-	-	-	-	-	-	-	-	-	-	-	-	-	-	-
Alpha	A28111G	-	-	A28111G	-	-	-	A28111G	A28111G	A28111G	A28111G	-	-	-	-	-	-	-	-	-	-	-	-	-	-	-	-	-	-	-	-	-	-	-	-	-	-	-	-	-	-	-	-	-	-	-	-	-	-
Alpha	G28908T	G28908T	G28908T	-	G28908T	G28908T	G28908T	-	-	-	-	-	-	-	-	-	-	-	-	-	-	-	-	-	-	-	-	-	-	-	-	-	-	-	-	-	-	-	-	-	-	-	-	-	-	-	-	-	-
Alpha	C28977T	-	-	C28977T	-	-	-	C28977T	C28977T	C28977T	C28977T	-	-	-	-	-	-	-	-	-	-	-	-	-	-	-	-	-	-	-	-	-	-	-	-	-	-	-	-	-	-	-	-	-	-	-	-	-	-
Beta	G5230T	-	-	-	-	-	-	-	-	-	-	G5230T	G5230T	G5230T	G5230T	G5230T	G5230T	G5230T	G5230T	G5230T	G5230T	-	-	-	-	-	-	-	-	-	-	-	-	-	-	-	-	-	-	-	G5230T	-	-	-	-	-	-	-	-
Beta	A8052G	-	-	-	-	-	-	-	-	-	-	-	-	A8052G	A8052G	A8052G	A8052G	A8052G	A8052G	A8052G	A8052G	-	-	-	-	-	-	-	-	-	-	-	-	-	-	-	-	-	-	-	-	-	-	-	-	-	-	-	-
Beta	A10323G	-	-	-	-	-	-	-	-	-	-	A10323G	A10323G	A10323G	A10323G	A10323G	A10323G	A10323G	A10323G	A10323G	A10323G	-	-	-	-	-	-	-	-	-	-	-	-	-	-	-	-	-	-	-	-	-	-	-	-	-	-	-	-
Beta	A16687G	-	-	-	-	-	-	-	-	-	-	-	-	A16687G	-	-	A16687G	A16687G	A16687G	-	-	-	-	-	-	-	-	-	-	-	-	-	-	-	-	-	-	-	-	-	-	-	-	-	-	-	-	-	-
Beta	C23664T	-	-	-	-	-	-	-	-	-	-	C23664T	C23664T	C23664T	C23664T	C23664T	C23664T	C23664T	C23664T	C23664T	C23664T	-	-	-	-	-	-	-	-	-	-	-	-	-	-	-	-	-	-	-	-	-	-	-	-	-	-	-	-
Beta	C26456T	-	-	-	-	-	-	-	-	-	-	C26456T	C26456T	C26456T	C26456T	C26456T	C26456T	C26456T	C26456T	C26456T	C26456T	-	-	-	-	-	-	-	-	-	-	-	-	-	-	-	-	-	-	-	-	-	-	-	-	-	-	-	-
Beta	C28887T	-	-	-	-	-	-	-	-	-	-	C28887T	C28887T	C28887T	C28887T	C28887T	C28887T	C28887T	C28887T	C28887T	C28887T	-	-	-	-	-	-	-	-	-	-	-	-	-	-	-	-	-	-	-	-	-	-	-	-	-	-	-	-
Delta	G4181T	-	-	-	-	-	-	-	-	-	-	-	-	-	-	-	-	-	-	-	-	G4181T	G4181T	-	-	-	-	-	-	-	-	-	-	-	-	-	-	-	-	-	-	-	-	-	-	-	-	-	-
Delta	C5184T	-	-	-	-	-	-	-	-	-	-	-	-	-	-	-	-	-	-	-	-	-	-	C5184T	C5184T	C5184T	C5184T	C5184T	C5184T	C5184T	C5184T	-	-	-	-	-	-	-	-	-	-	-	-	-	-	-	-	-	-
Delta	G9053T	-	-	-	-	-	-	-	-	-	-	-	-	-	-	-	-	-	-	-	-	G9053T	G9053T	-	-	-	-	-	-	-	-	-	-	-	-	-	-	-	-	-	-	-	-	-	-	-	-	-	-
Delta	C9891T	-	-	-	-	-	-	-	-	-	-	-	-	-	-	-	-	-	-	-	-	-	-	-	-	-	-	-	-	-	-	-	-	-	-	-	-	-	-	-	-	-	-	-	-	-	-	-	-
Delta	A11201G	-	-	-	-	-	-	-	-	-	-	-	-	-	-	-	-	-	-	-	-	A11201G	A11201G	-	-	-	-	-	-	-	-	-	-	-	-	-	-	-	-	-	-	-	-	-	-	-	-	-	-
Delta	T11418C	-	-	-	-	-	-	-	-	-	-	-	-	-	-	-	-	-	-	-	-	-	-	-	-	-	-	-	-	-	-	-	-	-	-	-	-	-	-	-	-	-	-	-	-	-	-	-	-
Delta	G15451A	-	-	-	-	-	-	-	-	-	-	-	-	-	-	-	-	-	-	-	-	G15451A	G15451A	-	-	-	-	-	-	-	-	-	-	-	-	-	-	-	-	-	-	-	-	-	-	-	-	-	-
Delta	C16466T	-	-	-	-	-	-	-	-	-	-	-	-	-	-	-	-	-	-	-	-	C16466T	C16466T	-	-	-	-	-	-	-	-	-	-	-	-	-	-	-	-	-	-	-	-	-	-	-	-	-	-
Delta	C21618G	-	-	-	-	-	-	-	-	-	-	-	-	-	-	-	-	-	-	-	-	C21618G	C21618G	C21618G	C21618G	C21618G	C21618G	C21618G	C21618G	C21618G	C21618G	-	-	-	-	-	-	-	-	-	-	-	-	-	-	-	-	-	-
Delta	C23604G	-	-	-	-	-	-	-	-	-	-	-	-	-	-	-	-	-	-	-	-	C23604G	C23604G	C23604G	C23604G	C23604G	C23604G	C23604G	C23604G	C23604G	C23604G	-	-	-	-	-	-	-	-	-	-	-	-	-	-	-	-	-	-
Delta	C25469T	-	-	-	-	-	-	-	-	-	-	-	-	-	-	-	-	-	-	-	-	C25469T	C25469T	C25469T	C25469T	C25469T	C25469T	C25469T	C25469T	C25469T	C25469T	-	-	-	-	-	-	-	-	-	-	-	-	-	-	-	-	-	-
Delta	T27638C	-	-	-	-	-	-	-	-	-	-	-	-	-	-	-	-	-	-	-	-	T27638C	T27638C	T27638C	T27638C	T27638C	T27638C	T27638C	T27638C	T27638C	T27638C	-	-	-	-	-	-	-	-	-	-	-	-	-	-	-	-	-	-
Delta	C27752T	-	-	-	-	-	-	-	-	-	-	-	-	-	-	-	-	-	-	-	-	C27752T	C27752T	C27752T	C27752T	C27752T	C27752T	C27752T	C27752T	C27752T	C27752T	-	-	-	-	-	-	-	-	-	-	-	-	-	-	-	-	-	-
Delta	C27874T	-	-	-	-	-	-	-	-	-	-	-	-	-	-	-	-	-	-	-	-	C27874T	C27874T	-	-	-	-	-	-	-	-	-	-	-	-	-	-	-	-	-	-	-	-	-	-	-	-	-	-
Delta	G28881T	-	-	-	-	-	-	-	-	-	-	-	-	-	-	-	-	-	-	-	-	G28881T	G28881T	G28881T	G28881T	G28881T	G28881T	G28881T	G28881T	G28881T	G28881T	-	-	-	-	-	-	-	-	-	-	-	-	-	-	-	-	-	-
Delta	G28916T	-	-	-	-	-	-	-	-	-	-	-	-	-	-	-	-	-	-	-	-	G28916T	G28916T	-	-	-	-	-	-	-	-	-	-	-	-	-	-	-	-	-	-	-	-	-	-	-	-	-	-
Delta	G29402T	-	-	-	-	-	-	-	-	-	-	-	-	-	-	-	-	-	-	-	-	G29402T	G29402T	G29402T	G29402T	G29402T	G29402T	G29402T	G29402T	G29402T	G29402T	-	-	-	-	-	-	-	-	-	-	-	-	-	-	-	-	-	-
Gamma	A5648C	-	-	-	-	-	-	-	-	-	-	-	-	-	-	-	-	-	-	-	-	-	-	-	-	-	-	-	-	-	-	A5648C	A5648C	A5648C	A5648C	A5648C	A5648C	A5648C	A5648C	A5648C	A5648C	-	-	-	-	-	-	-	-
Gamma	C21621A	-	-	-	-	-	-	-	-	-	-	-	-	-	-	-	-	-	-	-	-	-	-	-	-	-	-	-	-	-	-	C21621A	C21621A	C21621A	C21621A	C21621A	C21621A	C21621A	C21621A	C21621A	C21621A	-	-	-	-	-	-	-	-
Gamma	G22132T	-	-	-	-	-	-	-	-	-	-	-	-	-	-	-	-	-	-	-	-	-	-	-	-	-	-	-	-	-	-	G22132T	-	G22132T	G22132T	G22132T	G22132T	G22132T	G22132T	G22132T	G22132T	-	-	-	-	-	-	-	-
Gamma	G25088T	-	-	-	-	-	-	-	-	-	-	-	-	-	-	-	-	-	-	-	-	-	-	-	-	-	-	-	-	-	-	G25088T	G25088T	G25088T	G25088T	G25088T	G25088T	G25088T	G25088T	G25088T	G25088T	-	-	-	-	-	-	-	-
Lambda	T7424G	-	-	-	-	-	-	-	-	-	-	-	-	-	-	-	-	-	-	-	-	-	-	-	-	-	-	-	-	-	-	-	-	-	-	-	-	-	-	-	-	T7424G	T7424G	T7424G	T7424G	T7424G	T7424G	T7424G	T7424G
Lambda	G21786T	-	-	-	-	-	-	-	-	-	-	-	-	-	-	-	-	-	-	-	-	-	-	-	-	-	-	-	-	-	-	-	-	-	-	-	-	-	-	-	-	G21786T	G21786T	G21786T	G21786T	G21786T	G21786T	G21786T	G21786T
Lambda	C21789T	-	-	-	-	-	-	-	-	-	-	-	-	-	-	-	-	-	-	-	-	-	-	-	-	-	-	-	-	-	-	-	-	-	-	-	-	-	-	-	-	C21789T	C21789T	C21789T	C21789T	C21789T	C21789T	C21789T	C21789T
Lambda	T22917A	-	-	-	-	-	-	-	-	-	-	-	-	-	-	-	-	-	-	-	-	-	-	-	-	-	-	-	-	-	-	-	-	-	-	-	-	-	-	-	-	T22917A	T22917A	T22917A	T22917A	T22917A	T22917A	T22917A	T22917A
Lambda	T23031C	-	-	-	-	-	-	-	-	-	-	-	-	-	-	-	-	-	-	-	-	-	-	-	-	-	-	-	-	-	-	-	-	-	-	-	-	-	-	-	-	T23031C	T23031C	T23031C	T23031C	T23031C	T23031C	T23031C	T23031C
Lambda	C24138A	-	-	-	-	-	-	-	-	-	-	-	-	-	-	-	-	-	-	-	-	-	-	-	-	-	-	-	-	-	-	-	-	-	-	-	-	-	-	-	-	-	C24138A	C24138A	C24138A	C24138A	C24138A	C24138A	C24138A
Omicron	T670G	-	-	-	-	-	-	-	-	-	-	-	-	-	-	-	-	-	-	-	-	-	-	-	-	-	-	-	-	-	-	-	-	-	-	-	-	-	-	-	-	-	-	-	-	-	-	-	-
Omicron	A2832G	-	-	-	-	-	-	-	-	-	-	-	-	-	-	-	-	-	-	-	-	-	-	-	-	-	-	-	-	-	-	-	-	-	-	-	-	-	-	-	-	-	-	-	-	-	-	-	-
Omicron	G4184A	-	-	-	-	-	-	-	-	-	-	-	-	-	-	-	-	-	-	-	-	-	-	-	-	-	-	-	-	-	-	-	-	-	-	-	-	-	-	-	-	-	-	-	-	-	-	-	-
Omicron	C4321T	-	-	-	-	-	-	-	-	-	-	-	-	-	-	-	-	-	-	-	-	-	-	-	-	-	-	-	-	-	-	-	-	-	-	-	-	-	-	-	-	-	-	-	-	-	-	-	-
Omicron	T5386G	-	-	-	-	-	-	-	-	-	-	-	-	-	-	-	-	-	-	-	-	-	-	-	-	-	-	-	-	-	-	-	-	-	-	-	-	-	-	-	-	-	-	-	-	-	-	-	-
Omicron	G8393A	-	-	-	-	-	-	-	-	-	-	-	-	-	-	-	-	-	-	-	-	-	-	-	-	-	-	-	-	-	-	-	-	-	-	-	-	-	-	-	-	-	-	-	-	-	-	-	-
Omicron	C9344T	-	-	-	-	-	-	-	-	-	-	-	-	-	-	-	-	-	-	-	-	-	-	-	-	-	-	-	-	-	-	-	-	-	-	-	-	-	-	-	-	-	-	-	-	-	-	-	-
Omicron	C9866T	-	-	-	-	-	-	-	-	-	-	-	-	-	-	-	-	-	-	-	-	-	-	-	-	-	-	-	-	-	-	-	-	-	-	-	-	-	-	-	-	-	-	-	-	-	-	-	-
Omicron	C10449A	-	-	-	-	-	-	-	-	-	-	-	-	-	-	-	-	-	-	-	-	-	-	-	-	-	-	-	-	-	-	-	-	-	-	-	-	-	-	-	-	-	-	-	-	-	-	-	-
Omicron	A11537G	-	-	-	-	-	-	-	-	-	-	-	-	-	-	-	-	-	-	-	-	-	-	-	-	-	-	-	-	-	-	-	-	-	-	-	-	-	-	-	-	-	-	-	-	-	-	-	-
Omicron	C17410T	-	-	-	-	-	-	-	-	-	-	-	-	-	-	-	-	-	-	-	-	-	-	-	-	-	-	-	-	-	-	-	-	-	-	-	-	-	-	-	-	-	-	-	-	-	-	-	-
Omicron	C19955T	-	-	-	-	-	-	-	-	-	-	-	-	-	-	-	-	-	-	-	-	-	-	-	-	-	-	-	-	-	-	-	-	-	-	-	-	-	-	-	-	-	-	-	-	-	-	-	-
Omicron	T22200G	-	-	-	-	-	-	-	-	-	-	-	-	-	-	-	-	-	-	-	-	-	-	-	-	-	-	-	-	-	-	-	-	-	-	-	-	-	-	-	-	-	-	-	-	-	-	-	-
Omicron	T22882G	-	-	-	-	-	-	-	-	-	-	-	-	-	-	-	-	-	-	-	-	-	-	-	-	-	-	-	-	-	-	-	-	-	-	-	-	-	-	-	-	-	-	-	-	-	-	-	-
Omicron	G22898A	-	-	-	-	-	-	-	-	-	-	-	-	-	-	-	-	-	-	-	-	-	-	-	-	-	-	-	-	-	-	-	-	-	-	-	-	-	-	-	-	-	-	-	-	-	-	-	-
Omicron	A23013C	-	-	-	-	-	-	-	-	-	-	-	-	-	-	-	-	-	-	-	-	-	-	-	-	-	-	-	-	-	-	-	-	-	-	-	-	-	-	-	-	-	-	-	-	-	-	-	-
Omicron	C23202A	-	-	-	-	-	-	-	-	-	-	-	-	-	-	-	-	-	-	-	-	-	-	-	-	-	-	-	-	-	-	-	-	-	-	-	-	-	-	-	-	-	-	-	-	-	-	-	-
Omicron	C26270T	-	-	-	-	-	-	-	-	-	-	-	-	-	-	-	-	-	-	-	-	-	-	-	-	-	-	-	-	-	-	-	-	-	-	-	-	-	-	-	-	-	-	-	-	-	-	-	-
Omicron	A26530G	-	-	-	-	-	-	-	-	-	-	-	-	-	-	-	-	-	-	-	-	-	-	-	-	-	-	-	-	-	-	-	-	-	-	-	-	-	-	-	-	-	-	-	-	-	-	-	-
Omicron	C26858T	-	-	-	-	-	-	-	-	-	-	-	-	-	-	-	-	-	-	-	-	-	-	-	-	-	-	-	-	-	-	-	-	-	-	-	-	-	-	-	-	-	-	-	-	-	-	-	-
[truncated: 12 more columns]
